# Supplementary material for: Target-Dependent Coordinated Biogenesis of Secondary MicroRNAs by miR-146a Balances Macrophage Activation Processes
Source: Mol Cell Biol. 2022 Mar 21;42(4):e00452-21. doi: 10.1128/mcb.00452-21 (PMC9022539; doi:10.1128/mcb.00452-21)
Supplement: Supplemental file 1 — Table S1. Download mcb.00452-21-s0001.xls, XLS file, 0.04 MB [file mcb.00452-21-s0001.xls]

## Sheet: CBpairs-mmu-miR146a5p_gse19490_
Gene with tandem miRNA pairs (Gene A)	CB-pair Regulator	Binding sites of CB-pair regulator in Gene A	Secondary Effector miRNA	Target gene of secondary effector miRNA Gene B (Secondary effector gene)	Binding sites of Secondary effector miRNA in Gene B (Secondary effector gene)	Counts of miRNA CB-pair (Prevalence)	Fold Change (Gene A)	P-value (Gene A)	Fold Change (Gene B)	P-value (Gene B)
mmd	mmu-miR-146a-5p	2	mmu-miR-101a-3p	spc25	2	20	-1.62164	5.48e-05	-2.93023	1.11e-05
bach2	mmu-miR-146a-5p	4	mmu-miR-101a-3p	spc25	2	20	-1.85408	0.000554	-2.93023	1.11e-05
rbl1	mmu-miR-146a-5p	2	mmu-miR-101a-3p	spc25	2	20	-1.69451	0.00013	-2.93023	1.11e-05
bach2	mmu-miR-146a-5p	4	mmu-miR-122-5p	phka2	2	13	-1.85408	0.000554	-1.5102	9.02e-05
mmd	mmu-miR-146a-5p	2	mmu-miR-142a-3p	mis18bp1	2	25	-1.62164	5.48e-05	-2.0481	2.32e-05
bach2	mmu-miR-146a-5p	4	mmu-miR-142a-3p	mis18bp1	2	25	-1.85408	0.000554	-2.0481	2.32e-05
rbl1	mmu-miR-146a-5p	2	mmu-miR-155-5p	ccnd1	2	24	-1.69451	0.00013	-2.36651	9.96e-06
bach2	mmu-miR-146a-5p	4	mmu-miR-16-5p	mcm5	2	39	-1.85408	0.000554	-3.33396	5.14e-05
mmd	mmu-miR-146a-5p	2	mmu-miR-16-5p	mcm5	2	39	-1.62164	5.48e-05	-3.33396	5.14e-05
rbl1	mmu-miR-146a-5p	2	mmu-miR-16-5p	mcm5	2	39	-1.69451	0.00013	-3.33396	5.14e-05
irf4	mmu-miR-146a-5p	2	mmu-miR-16-5p	mcm5	2	39	-2.05983	1.32e-05	-3.33396	5.14e-05
bach2	mmu-miR-146a-5p	4	mmu-miR-16-5p	ncapg2	3	39	-1.85408	0.000554	-1.52192	0.00156
mmd	mmu-miR-146a-5p	2	mmu-miR-16-5p	ncapg2	3	39	-1.62164	5.48e-05	-1.52192	0.00156
rbl1	mmu-miR-146a-5p	2	mmu-miR-16-5p	ncapg2	3	39	-1.69451	0.00013	-1.52192	0.00156
irf4	mmu-miR-146a-5p	2	mmu-miR-16-5p	ncapg2	3	39	-2.05983	1.32e-05	-1.52192	0.00156
irf4	mmu-miR-146a-5p	2	mmu-miR-20b-5p	kbtbd8	2	35	-2.05983	1.32e-05	-1.81851	0.00782
bach2	mmu-miR-146a-5p	4	mmu-miR-20b-5p	kbtbd8	2	35	-1.85408	0.000554	-1.81851	0.00782
rbl1	mmu-miR-146a-5p	2	mmu-miR-20b-5p	kbtbd8	2	35	-1.69451	0.00013	-1.81851	0.00782
irf4	mmu-miR-146a-5p	2	mmu-miR-21a-3p	rrm2	2	16	-2.05983	1.32e-05	-2.98714	2.48e-05
bach2	mmu-miR-146a-5p	4	mmu-miR-21a-3p	rrm2	2	16	-1.85408	0.000554	-2.98714	2.48e-05
irf4	mmu-miR-146a-5p	2	mmu-miR-21a-3p	aspm	2	16	-2.05983	1.32e-05	-3.61638	2.68e-06
bach2	mmu-miR-146a-5p	4	mmu-miR-21a-3p	aspm	2	16	-1.85408	0.000554	-3.61638	2.68e-06
irf4	mmu-miR-146a-5p	2	mmu-miR-21a-3p	ncapd3	2	16	-2.05983	1.32e-05	-1.89208	2.29e-05
bach2	mmu-miR-146a-5p	4	mmu-miR-21a-3p	ncapd3	2	16	-1.85408	0.000554	-1.89208	2.29e-05
irf4	mmu-miR-146a-5p	2	mmu-miR-21a-3p	fen1	2	16	-2.05983	1.32e-05	-1.93599	4.95e-05
bach2	mmu-miR-146a-5p	4	mmu-miR-21a-3p	fen1	2	16	-1.85408	0.000554	-1.93599	4.95e-05
irf4	mmu-miR-146a-5p	2	mmu-miR-23b-3p	mcm4	2	21	-2.05983	1.32e-05	-2.3901	6.22e-06
bach2	mmu-miR-146a-5p	4	mmu-miR-23b-3p	mcm4	2	21	-1.85408	0.000554	-2.3901	6.22e-06
rbl1	mmu-miR-146a-5p	2	mmu-miR-23b-3p	mcm4	2	21	-1.69451	0.00013	-2.3901	6.22e-06
bach2	mmu-miR-146a-5p	4	mmu-miR-26a-5p	psip1	2	30	-1.85408	0.000554	-1.64048	4.57e-05
bach2	mmu-miR-146a-5p	4	mmu-miR-26b-5p	st6gal1	2	30	-1.85408	0.000554	-1.56436	0.000666
irf4	mmu-miR-146a-5p	2	mmu-miR-26b-5p	st6gal1	2	30	-2.05983	1.32e-05	-1.56436	0.000666
mmd	mmu-miR-146a-5p	2	mmu-miR-27b-3p	il7r	2	33	-1.62164	5.48e-05	-1.55011	0.0018
irf4	mmu-miR-146a-5p	2	mmu-miR-27b-3p	rgs1	2	33	-2.05983	1.32e-05	-2.4634	0.000313
mmd	mmu-miR-146a-5p	2	mmu-miR-27b-3p	rgs1	2	33	-1.62164	5.48e-05	-2.4634	0.000313
bach2	mmu-miR-146a-5p	4	mmu-miR-29b-3p	angptl4	3	25	-1.85408	0.000554	-3.04179	0.000737
bach2	mmu-miR-146a-5p	4	mmu-miR-29b-3p	col4a5	2	25	-1.85408	0.000554	-2.53351	2.91e-05
mmd	mmu-miR-146a-5p	2	mmu-miR-30e-5p	serpinb6b	2	25	-1.62164	5.48e-05	-1.69342	0.000885
irf4	mmu-miR-146a-5p	2	mmu-miR-30e-5p	serpinb6b	2	25	-2.05983	1.32e-05	-1.69342	0.000885
bach2	mmu-miR-146a-5p	4	mmu-miR-30e-5p	serpinb6b	2	25	-1.85408	0.000554	-1.69342	0.000885
rbl1	mmu-miR-146a-5p	2	mmu-miR-381-3p	rrm1	2	23	-1.69451	0.00013	-2.56799	3.15e-05
mmd	mmu-miR-146a-5p	2	mmu-miR-381-3p	rrm1	2	23	-1.62164	5.48e-05	-2.56799	3.15e-05
rbl1	mmu-miR-146a-5p	2	mmu-miR-381-3p	cadm1	2	23	-1.69451	0.00013	-2.56002	2.46e-05
mmd	mmu-miR-146a-5p	2	mmu-miR-381-3p	cadm1	2	23	-1.62164	5.48e-05	-2.56002	2.46e-05
rbl1	mmu-miR-146a-5p	2	mmu-miR-381-3p	lipa	2	23	-1.69451	0.00013	-1.6457	8.14e-05
mmd	mmu-miR-146a-5p	2	mmu-miR-381-3p	lipa	2	23	-1.62164	5.48e-05	-1.6457	8.14e-05
bach2	mmu-miR-146a-5p	4	mmu-miR-381-3p	lipa	2	23	-1.85408	0.000554	-1.6457	8.14e-05
bach2	mmu-miR-146a-5p	4	mmu-miR-467f	gmnn	2	30	-1.85408	0.000554	-1.70696	8.91e-05
irf4	mmu-miR-146a-5p	2	mmu-miR-467f	gmnn	2	30	-2.05983	1.32e-05	-1.70696	8.91e-05
rbl1	mmu-miR-146a-5p	2	mmu-miR-467f	gmnn	2	30	-1.69451	0.00013	-1.70696	8.91e-05
mmd	mmu-miR-146a-5p	2	mmu-miR-467f	gmnn	2	30	-1.62164	5.48e-05	-1.70696	8.91e-05
bach2	mmu-miR-146a-5p	4	mmu-miR-467f	nasp	2	30	-1.85408	0.000554	-1.55719	0.000118
irf4	mmu-miR-146a-5p	2	mmu-miR-467f	nasp	2	30	-2.05983	1.32e-05	-1.55719	0.000118
rbl1	mmu-miR-146a-5p	2	mmu-miR-467f	nasp	2	30	-1.69451	0.00013	-1.55719	0.000118
mmd	mmu-miR-146a-5p	2	mmu-miR-467f	nasp	2	30	-1.62164	5.48e-05	-1.55719	0.000118
bach2	mmu-miR-146a-5p	4	mmu-miR-467f	kif22	2	30	-1.85408	0.000554	-2.63265	1.96e-05
rbl1	mmu-miR-146a-5p	2	mmu-miR-467f	kif22	2	30	-1.69451	0.00013	-2.63265	1.96e-05
mmd	mmu-miR-146a-5p	2	mmu-miR-467f	kif22	2	30	-1.62164	5.48e-05	-2.63265	1.96e-05
mmd	mmu-miR-146a-5p	2	mmu-miR-467g	anln	2	24	-1.62164	5.48e-05	-3.47021	2.15e-05
rbl1	mmu-miR-146a-5p	2	mmu-miR-467g	anln	2	24	-1.69451	0.00013	-3.47021	2.15e-05
bach2	mmu-miR-146a-5p	4	mmu-miR-467g	anln	2	24	-1.85408	0.000554	-3.47021	2.15e-05
mmd	mmu-miR-146a-5p	2	mmu-miR-467g	e2f8	2	24	-1.62164	5.48e-05	-2.67802	1.95e-05
rbl1	mmu-miR-146a-5p	2	mmu-miR-467g	e2f8	2	24	-1.69451	0.00013	-2.67802	1.95e-05
bach2	mmu-miR-146a-5p	4	mmu-miR-467g	e2f8	2	24	-1.85408	0.000554	-2.67802	1.95e-05
mmd	mmu-miR-146a-5p	2	mmu-miR-467g	alcam	2	24	-1.62164	5.48e-05	-1.60355	2.97e-05
rbl1	mmu-miR-146a-5p	2	mmu-miR-467g	alcam	2	24	-1.69451	0.00013	-1.60355	2.97e-05
bach2	mmu-miR-146a-5p	4	mmu-miR-467g	alcam	2	24	-1.85408	0.000554	-1.60355	2.97e-05
mmd	mmu-miR-146a-5p	2	mmu-miR-467g	dek	2	24	-1.62164	5.48e-05	-1.63825	4.65e-05
rbl1	mmu-miR-146a-5p	2	mmu-miR-467g	dek	2	24	-1.69451	0.00013	-1.63825	4.65e-05
bach2	mmu-miR-146a-5p	4	mmu-miR-467g	dek	2	24	-1.85408	0.000554	-1.63825	4.65e-05
mmd	mmu-miR-146a-5p	2	mmu-miR-467g	tnfsf8	4	24	-1.62164	5.48e-05	-1.668	4.15e-05
rbl1	mmu-miR-146a-5p	2	mmu-miR-467g	tnfsf8	4	24	-1.69451	0.00013	-1.668	4.15e-05
bach2	mmu-miR-146a-5p	4	mmu-miR-467g	tnfsf8	4	24	-1.85408	0.000554	-1.668	4.15e-05
rbl1	mmu-miR-146a-5p	2	mmu-miR-7a-5p	mki67	4	27	-1.69451	0.00013	-3.12707	2.75e-05
mmd	mmu-miR-146a-5p	2	mmu-miR-92a-3p	asph	2	24	-1.62164	5.48e-05	-1.56947	0.00246
mmd	mmu-miR-146a-5p	2	mmu-miR-92a-3p	myo18a	2	24	-1.62164	5.48e-05	-1.63127	0.0292
irf4	mmu-miR-146a-5p	2	mmu-miR-92b-3p	smc4	2	17	-2.05983	1.32e-05	-1.67439	4.06e-05
mmd	mmu-miR-146a-5p	2	mmu-miR-92b-3p	smc4	2	17	-1.62164	5.48e-05	-1.67439	4.06e-05
mmd	mmu-miR-146a-5p	2	mmu-miR-92b-3p	stk39	2	17	-1.62164	5.48e-05	-2.38208	0.0054
mmd	mmu-miR-146a-5p	2	mmu-miR-92b-3p	rapgef6	2	17	-1.62164	5.48e-05	-1.92994	0.0016
irf4	mmu-miR-146a-5p	2	mmu-miR-93-5p	mastl	2	33	-2.05983	1.32e-05	-2.18038	1.24e-05
bach2	mmu-miR-146a-5p	4	mmu-miR-93-5p	mastl	2	33	-1.85408	0.000554	-2.18038	1.24e-05
rbl1	mmu-miR-146a-5p	2	mmu-miR-93-5p	mastl	2	33	-1.69451	0.00013	-2.18038	1.24e-05
irf4	mmu-miR-146a-5p	2	mmu-miR-93-5p	kif23	2	33	-2.05983	1.32e-05	-3.63133	6.87e-06
bach2	mmu-miR-146a-5p	4	mmu-miR-93-5p	kif23	2	33	-1.85408	0.000554	-3.63133	6.87e-06
rbl1	mmu-miR-146a-5p	2	mmu-miR-93-5p	kif23	2	33	-1.69451	0.00013	-3.63133	6.87e-06
bach2	mmu-miR-146a-5p	4	mmu-miR-98-5p	slc25a13	2	17	-1.85408	0.000554	-1.65421	0.00013
irf4	mmu-miR-146a-5p	2	mmu-miR-98-5p	lmnb1	2	17	-2.05983	1.32e-05	-3.56914	3.43e-05
bach2	mmu-miR-146a-5p	4	mmu-miR-98-5p	lmnb1	2	17	-1.85408	0.000554	-3.56914	3.43e-05
bach2	mmu-miR-146a-5p	4	mmu-miR-98-5p	tgfbr1	3	17	-1.85408	0.000554	-1.68781	9.29e-05
bach2	mmu-miR-146a-5p	4	mmu-miR-98-5p	mcm6	2	17	-1.85408	0.000554	-2.76635	1.86e-05
