# Supplementary material for: Target-Dependent Coordinated Biogenesis of Secondary MicroRNAs by miR-146a Balances Macrophage Activation Processes
Source: Mol Cell Biol. 2022 Mar 21;42(4):e00452-21. doi: 10.1128/mcb.00452-21 (PMC9022539; doi:10.1128/mcb.00452-21)
Supplement: Supplemental file 2 — Table S2. Download mcb.00452-21-s0002.xls, XLS file, 0.04 MB [file mcb.00452-21-s0002.xls]

## Sheet: CBpairs-tarbase-miRTarbase-Regm
Gene with tandem miRNA pairs (Gene A)	CB-pair Regulator	Binding sites of CB-pair regulator in Gene A	Secondary Effector miRNA	Target gene of secondary effector miRNA Gene B (Secondary effector gene)	Binding sites of Secondary effector miRNA in Gene B (Secondary effector gene)	Counts of miRNA CB-pair (Prevalence)	Fold Change (Gene A)	P-value (Gene A)	Fold Change (Gene B)	P-value (Gene B)
prkdc	hsa-miR-146a-5p	2	hsa-miR-20a-5p	fam117b	3	12	-1.6009	1.5e-08	-1.5436	4.85e-06
prkdc	hsa-miR-146a-5p	2	hsa-miR-96-5p	top2a	3	6	-1.6009	1.5e-08	-3.05168	3.27e-05
prkdc	hsa-miR-146a-5p	2	hsa-miR-338-3p	gtse1	2	6	-1.6009	1.5e-08	-1.80179	0.000457
prkdc	hsa-miR-146a-5p	2	hsa-miR-96-5p	enc1	2	6	-1.6009	1.5e-08	-2.45321	4.51e-08
prkdc	hsa-miR-146a-5p	2	hsa-miR-522-5p	ccne2	2	6	-1.6009	1.5e-08	-2.41293	8.73e-05
prkdc	hsa-miR-146a-5p	2	hsa-miR-20a-5p	ankh	2	12	-1.6009	1.5e-08	-2.60086	2.4e-11
prkdc	hsa-miR-146a-5p	2	hsa-miR-93-5p	scamp5	2	11	-1.6009	1.5e-08	-1.5595	1.13e-06
prkdc	hsa-miR-146a-5p	2	hsa-miR-93-5p	slc40a1	3	11	-1.6009	1.5e-08	-2.61878	1.31e-08
prkdc	hsa-miR-146a-5p	2	hsa-miR-20a-3p	ccnb2	2	4	-1.6009	1.5e-08	-1.81586	1.67e-05
prkdc	hsa-miR-146a-5p	2	hsa-miR-93-5p	e2f1	3	11	-1.6009	1.5e-08	-2.45338	2.95e-06
prkdc	hsa-miR-146a-5p	2	hsa-miR-522-5p	cdc45	3	6	-1.6009	1.5e-08	-1.87741	9.46e-06
prkdc	hsa-miR-146a-5p	2	hsa-miR-22-3p	pold2	3	10	-1.6009	1.5e-08	-1.61651	2.99e-12
prkdc	hsa-miR-146a-5p	2	hsa-miR-24-3p	nfatc2	2	8	-1.6009	1.5e-08	-1.54846	0.00335
prkdc	hsa-miR-146a-5p	2	hsa-miR-30e-5p	kiaa0101	2	12	-1.6009	1.5e-08	-1.62866	8.71e-06
prkdc	hsa-miR-146a-5p	2	hsa-miR-27b-3p	hs2st1	2	12	-1.6009	1.5e-08	-1.51869	1.36e-08
prkdc	hsa-miR-146a-5p	2	hsa-miR-221-5p	cdc20	2	6	-1.6009	1.5e-08	-2.36565	3.92e-05
prkdc	hsa-miR-146a-5p	2	hsa-miR-16-5p	htra1	2	14	-1.6009	1.5e-08	-1.87805	4.08e-08
prkdc	hsa-miR-146a-5p	2	hsa-miR-423-5p	abcc5	2	3	-1.6009	1.5e-08	-1.63083	1.15e-08
prkdc	hsa-miR-146a-5p	2	hsa-miR-26a-5p	fam83d	2	10	-1.6009	1.5e-08	-1.51502	0.00123
prkdc	hsa-miR-146a-5p	2	hsa-miR-423-5p	nrp1	3	3	-1.6009	1.5e-08	-1.76908	3.94e-08
prkdc	hsa-miR-146a-5p	2	hsa-miR-20a-5p	bnc2	2	12	-1.6009	1.5e-08	-2.09819	2.41e-07
prkdc	hsa-miR-146a-5p	2	hsa-miR-942-5p	anln	2	6	-1.6009	1.5e-08	-2.26044	0.000143
prkdc	hsa-miR-146a-5p	2	hsa-miR-98-5p	pfkfb2	2	8	-1.6009	1.5e-08	-1.76678	4.9e-10
prkdc	hsa-miR-146a-5p	2	hsa-miR-22-5p	prkca	2	8	-1.6009	1.5e-08	-2.3237	6.41e-12
prkdc	hsa-miR-146a-5p	2	hsa-miR-93-5p	dnm3	2	11	-1.6009	1.5e-08	-2.02379	1.7e-07
prkdc	hsa-miR-146a-5p	2	hsa-miR-9-5p	pou2f2	2	7	-1.6009	1.5e-08	-1.81617	1.15e-11
prkdc	hsa-miR-146a-5p	2	hsa-miR-9-5p	nhsl2	2	7	-1.6009	1.5e-08	-1.71404	2.55e-06
prkdc	hsa-miR-146a-5p	2	hsa-miR-22-5p	ptprm	2	8	-1.6009	1.5e-08	-1.92384	1.53e-08
prkdc	hsa-miR-146a-5p	2	hsa-miR-27b-3p	spry2	3	12	-1.6009	1.5e-08	-2.55506	1.54e-12
prkdc	hsa-miR-146a-5p	2	hsa-miR-24-3p	aurkb	2	8	-1.6009	1.5e-08	-1.87658	0.000249
prkdc	hsa-miR-146a-5p	2	hsa-miR-522-5p	tnfrsf21	3	6	-1.6009	1.5e-08	-1.89666	4.68e-05
prkdc	hsa-miR-146a-5p	2	hsa-miR-522-5p	mbnl3	2	6	-1.6009	1.5e-08	-1.78073	9.48e-10
prkdc	hsa-miR-146a-5p	2	hsa-miR-522-5p	ctdspl	2	6	-1.6009	1.5e-08	-1.6323	9.61e-06
prkdc	hsa-miR-146a-5p	2	hsa-miR-522-5p	mcm4	2	6	-1.6009	1.5e-08	-1.70587	2.49e-05
prkdc	hsa-miR-146a-5p	2	hsa-miR-93-5p	cenpf	2	11	-1.6009	1.5e-08	-2.24927	6.22e-05
prkdc	hsa-miR-146a-5p	2	hsa-miR-628-3p	myo1d	2	1	-1.6009	1.5e-08	-2.05526	0.000144
prkdc	hsa-miR-146a-5p	2	hsa-miR-942-5p	mki67	2	6	-1.6009	1.5e-08	-3.37884	5.8e-06
prkdc	hsa-miR-146a-5p	2	hsa-miR-522-5p	cdca7l	2	6	-1.6009	1.5e-08	-1.97796	8.12e-07
prkdc	hsa-miR-146a-5p	2	hsa-miR-27a-3p	gpd1l	2	14	-1.6009	1.5e-08	-1.74009	6.27e-09
prkdc	hsa-miR-146a-5p	2	hsa-miR-93-5p	ptgfrn	2	11	-1.6009	1.5e-08	-2.17188	7.71e-05
prkdc	hsa-miR-146a-5p	2	hsa-miR-106b-5p	polq	2	12	-1.6009	1.5e-08	-1.95467	0.000702
prkdc	hsa-miR-146a-5p	2	hsa-miR-98-5p	tgfbr2	2	8	-1.6009	1.5e-08	-1.71788	5.56e-07
prkdc	hsa-miR-146a-5p	2	hsa-miR-22-5p	trip13	2	8	-1.6009	1.5e-08	-1.83694	4.9e-05
prkdc	hsa-miR-146a-5p	2	hsa-miR-26a-5p	cdc6	2	10	-1.6009	1.5e-08	-2.50425	1.9e-05
prkdc	hsa-miR-146a-5p	2	hsa-miR-93-5p	wee1	2	11	-1.6009	1.5e-08	-1.90224	0.000109
prkdc	hsa-miR-146a-5p	2	hsa-miR-93-5p	nfia	2	11	-1.6009	1.5e-08	-1.50459	9.73e-05
prkdc	hsa-miR-146a-5p	2	hsa-miR-27b-3p	fbn2	2	12	-1.6009	1.5e-08	-1.77421	0.00141
prkdc	hsa-miR-146a-5p	2	hsa-miR-30e-5p	rrm2	2	12	-1.6009	1.5e-08	-3.03051	2.17e-07
prkdc	hsa-miR-146a-5p	2	hsa-miR-522-5p	kank2	2	6	-1.6009	1.5e-08	-1.73435	1.82e-06
prkdc	hsa-miR-146a-5p	2	hsa-miR-522-5p	abhd2	2	6	-1.6009	1.5e-08	-1.79848	1.06e-12
prkdc	hsa-miR-146a-5p	2	hsa-miR-330-3p	ca2	2	6	-1.6009	1.5e-08	-2.11411	3.84e-06
prkdc	hsa-miR-146a-5p	2	hsa-miR-93-5p	prc1	2	11	-1.6009	1.5e-08	-1.56074	0.00435
prkdc	hsa-miR-146a-5p	2	hsa-miR-522-5p	tfcp2l1	3	6	-1.6009	1.5e-08	-1.56963	5.59e-07
prkdc	hsa-miR-146a-5p	2	hsa-miR-23b-5p	cd93	3	2	-1.6009	1.5e-08	-2.4706	0.00015
prkdc	hsa-miR-146a-5p	2	hsa-miR-93-5p	hist1h3b	2	11	-1.6009	1.5e-08	-1.50202	0.00545
prkdc	hsa-miR-146a-5p	2	hsa-miR-98-5p	gatm	2	8	-1.6009	1.5e-08	-2.40187	4.27e-09
prkdc	hsa-miR-146a-5p	2	hsa-miR-421	hells	2	6	-1.6009	1.5e-08	-1.54682	0.00124
prkdc	hsa-miR-146a-5p	2	hsa-miR-522-5p	ticrr	2	6	-1.6009	1.5e-08	-2.34066	1.54e-05
prkdc	hsa-miR-146a-5p	2	hsa-miR-27a-5p	hist1h1b	2	2	-1.6009	1.5e-08	-2.47384	0.00022
prkdc	hsa-miR-146a-5p	2	hsa-miR-16-5p	pla2g15	3	14	-1.6009	1.5e-08	-1.59476	2.47e-12
prkdc	hsa-miR-146a-5p	2	hsa-miR-522-5p	nln	3	6	-1.6009	1.5e-08	-1.593	8.27e-07
prkdc	hsa-miR-146a-5p	2	hsa-miR-424-5p	sgk1	2	16	-1.6009	1.5e-08	-1.96339	3.1e-09
