# Supplementary material for: Target-Dependent Coordinated Biogenesis of Secondary MicroRNAs by miR-146a Balances Macrophage Activation Processes
Source: Mol Cell Biol. 2022 Mar 21;42(4):e00452-21. doi: 10.1128/mcb.00452-21 (PMC9022539; doi:10.1128/mcb.00452-21)
Supplement: Supplemental file 3 — Table S3. Download mcb.00452-21-s0003.xls, XLS file, 0.2 MB [file mcb.00452-21-s0003.xls]

## Sheet: LPS(100ngml-1,8hr)
Gene with tandem miRNA pairs (Gene A)	CB-pair Regulator	Binding sites of CB-pair regulator in Gene A	Secondary Effector miRNA	Target gene of secondary effector miRNA Gene B (Secondary effector gene)	Binding sites of Secondary effector miRNA in Gene B (Secondary effector gene)
prkdc	hsa-miR-146a-5p	2	hsa-miR-361-5p	spats2	2
has2	hsa-miR-146a-5p	2	hsa-miR-361-5p	spats2	2
rev3l	hsa-miR-146a-5p	2	hsa-miR-361-5p	spats2	2
nfe2l1	hsa-miR-146a-5p	2	hsa-miR-338-3p	sema4g	2
prkdc	hsa-miR-146a-5p	2	hsa-miR-338-3p	sema4g	2
lcor	hsa-miR-146a-5p	2	hsa-miR-338-3p	sema4g	2
notch2	hsa-miR-146a-5p	2	hsa-miR-338-3p	sema4g	2
tet3	hsa-miR-146a-5p	2	hsa-miR-338-3p	sema4g	2
smad4	hsa-miR-146a-5p	2	hsa-miR-338-3p	sema4g	2
nfe2l1	hsa-miR-146a-5p	2	hsa-miR-423-5p	prepl	2
prkdc	hsa-miR-146a-5p	2	hsa-miR-423-5p	prepl	2
tet3	hsa-miR-146a-5p	2	hsa-miR-423-5p	prepl	2
prkdc	hsa-miR-146a-5p	2	hsa-miR-361-5p	abhd3	2
has2	hsa-miR-146a-5p	2	hsa-miR-361-5p	abhd3	2
rev3l	hsa-miR-146a-5p	2	hsa-miR-361-5p	abhd3	2
rbl1	hsa-miR-146a-5p	3	hsa-miR-107	arhgef15	2
irak1	hsa-miR-146a-5p	2	hsa-miR-107	arhgef15	2
maml1	hsa-miR-146a-5p	2	hsa-miR-107	arhgef15	2
dynll2	hsa-miR-146a-5p	2	hsa-miR-107	arhgef15	2
slc2a3	hsa-miR-146a-5p	2	hsa-miR-107	arhgef15	2
rev3l	hsa-miR-146a-5p	2	hsa-miR-107	arhgef15	2
notch2	hsa-miR-146a-5p	2	hsa-miR-107	arhgef15	2
med13	hsa-miR-146a-5p	2	hsa-miR-107	arhgef15	2
lcor	hsa-miR-146a-5p	2	hsa-miR-107	arhgef15	2
smad4	hsa-miR-146a-5p	2	hsa-miR-107	arhgef15	2
notch2	hsa-miR-146a-5p	2	hsa-miR-574-5p	muc6	2
smad4	hsa-miR-146a-5p	2	hsa-miR-574-5p	muc6	2
lcor	hsa-miR-146a-5p	2	hsa-miR-574-5p	muc6	2
notch2	hsa-miR-146a-5p	2	hsa-miR-142-5p	wwp1	2
hspa4l	hsa-miR-146a-5p	2	hsa-miR-142-5p	wwp1	2
maml1	hsa-miR-146a-5p	2	hsa-miR-142-5p	wwp1	2
rev3l	hsa-miR-146a-5p	2	hsa-miR-142-5p	wwp1	2
tp53inp1	hsa-miR-146a-5p	2	hsa-miR-142-5p	wwp1	2
prkdc	hsa-miR-146a-5p	2	hsa-miR-142-5p	wwp1	2
rbl1	hsa-miR-146a-5p	3	hsa-miR-107	slc52a2	2
irak1	hsa-miR-146a-5p	2	hsa-miR-107	slc52a2	2
maml1	hsa-miR-146a-5p	2	hsa-miR-107	slc52a2	2
dynll2	hsa-miR-146a-5p	2	hsa-miR-107	slc52a2	2
slc2a3	hsa-miR-146a-5p	2	hsa-miR-107	slc52a2	2
rev3l	hsa-miR-146a-5p	2	hsa-miR-107	slc52a2	2
notch2	hsa-miR-146a-5p	2	hsa-miR-107	slc52a2	2
med13	hsa-miR-146a-5p	2	hsa-miR-107	slc52a2	2
lcor	hsa-miR-146a-5p	2	hsa-miR-107	slc52a2	2
smad4	hsa-miR-146a-5p	2	hsa-miR-107	slc52a2	2
notch2	hsa-miR-146a-5p	2	hsa-miR-574-5p	usf3	2
smad4	hsa-miR-146a-5p	2	hsa-miR-574-5p	usf3	2
lcor	hsa-miR-146a-5p	2	hsa-miR-574-5p	usf3	2
rbl1	hsa-miR-146a-5p	3	hsa-miR-107	ext2	2
irak1	hsa-miR-146a-5p	2	hsa-miR-107	ext2	2
maml1	hsa-miR-146a-5p	2	hsa-miR-107	ext2	2
dynll2	hsa-miR-146a-5p	2	hsa-miR-107	ext2	2
slc2a3	hsa-miR-146a-5p	2	hsa-miR-107	ext2	2
rev3l	hsa-miR-146a-5p	2	hsa-miR-107	ext2	2
notch2	hsa-miR-146a-5p	2	hsa-miR-107	ext2	2
med13	hsa-miR-146a-5p	2	hsa-miR-107	ext2	2
lcor	hsa-miR-146a-5p	2	hsa-miR-107	ext2	2
smad4	hsa-miR-146a-5p	2	hsa-miR-107	ext2	2
rbl1	hsa-miR-146a-5p	3	hsa-miR-107	slc1a4	2
irak1	hsa-miR-146a-5p	2	hsa-miR-107	slc1a4	2
maml1	hsa-miR-146a-5p	2	hsa-miR-107	slc1a4	2
dynll2	hsa-miR-146a-5p	2	hsa-miR-107	slc1a4	2
slc2a3	hsa-miR-146a-5p	2	hsa-miR-107	slc1a4	2
rev3l	hsa-miR-146a-5p	2	hsa-miR-107	slc1a4	2
notch2	hsa-miR-146a-5p	2	hsa-miR-107	slc1a4	2
med13	hsa-miR-146a-5p	2	hsa-miR-107	slc1a4	2
lcor	hsa-miR-146a-5p	2	hsa-miR-107	slc1a4	2
smad4	hsa-miR-146a-5p	2	hsa-miR-107	slc1a4	2
sesn3	hsa-miR-146a-5p	2	hsa-miR-576-3p	slc12a2	2
med13	hsa-miR-146a-5p	2	hsa-miR-576-3p	slc12a2	2
lcor	hsa-miR-146a-5p	2	hsa-miR-576-3p	slc12a2	2
hspa4l	hsa-miR-146a-5p	2	hsa-miR-576-3p	slc12a2	2
smad4	hsa-miR-146a-5p	2	hsa-miR-576-3p	slc12a2	2
med13	hsa-miR-146a-5p	2	hsa-miR-140-3p	tmbim1	2
sft2d2	hsa-miR-146a-5p	2	hsa-miR-140-3p	tmbim1	2
dynll2	hsa-miR-146a-5p	2	hsa-miR-140-3p	tmbim1	2
tet3	hsa-miR-146a-5p	2	hsa-miR-140-3p	tmbim1	2
cds2	hsa-miR-146a-5p	2	hsa-miR-140-3p	tmbim1	2
notch2	hsa-miR-146a-5p	2	hsa-miR-28-5p	rgs4	2
smad4	hsa-miR-146a-5p	2	hsa-miR-28-5p	rgs4	2
maml1	hsa-miR-146a-5p	2	hsa-miR-28-5p	rgs4	2
sft2d2	hsa-miR-146a-5p	2	hsa-miR-28-5p	rgs4	2
nfe2l1	hsa-miR-146a-5p	2	hsa-miR-28-5p	rgs4	2
nfe2l1	hsa-miR-146a-5p	2	hsa-miR-338-3p	gtse1	2
prkdc	hsa-miR-146a-5p	2	hsa-miR-338-3p	gtse1	2
lcor	hsa-miR-146a-5p	2	hsa-miR-338-3p	gtse1	2
notch2	hsa-miR-146a-5p	2	hsa-miR-338-3p	gtse1	2
tet3	hsa-miR-146a-5p	2	hsa-miR-338-3p	gtse1	2
smad4	hsa-miR-146a-5p	2	hsa-miR-338-3p	gtse1	2
notch2	hsa-miR-146a-5p	2	hsa-miR-184	carm1	2
nfe2l1	hsa-miR-146a-5p	2	hsa-miR-423-5p	cebpb	2
prkdc	hsa-miR-146a-5p	2	hsa-miR-423-5p	cebpb	2
tet3	hsa-miR-146a-5p	2	hsa-miR-423-5p	cebpb	2
rbl1	hsa-miR-146a-5p	3	hsa-miR-107	stam	2
irak1	hsa-miR-146a-5p	2	hsa-miR-107	stam	2
maml1	hsa-miR-146a-5p	2	hsa-miR-107	stam	2
dynll2	hsa-miR-146a-5p	2	hsa-miR-107	stam	2
slc2a3	hsa-miR-146a-5p	2	hsa-miR-107	stam	2
rev3l	hsa-miR-146a-5p	2	hsa-miR-107	stam	2
notch2	hsa-miR-146a-5p	2	hsa-miR-107	stam	2
med13	hsa-miR-146a-5p	2	hsa-miR-107	stam	2
lcor	hsa-miR-146a-5p	2	hsa-miR-107	stam	2
smad4	hsa-miR-146a-5p	2	hsa-miR-107	stam	2
rbl1	hsa-miR-146a-5p	3	hsa-miR-107	smarcc2	2
irak1	hsa-miR-146a-5p	2	hsa-miR-107	smarcc2	2
maml1	hsa-miR-146a-5p	2	hsa-miR-107	smarcc2	2
dynll2	hsa-miR-146a-5p	2	hsa-miR-107	smarcc2	2
slc2a3	hsa-miR-146a-5p	2	hsa-miR-107	smarcc2	2
rev3l	hsa-miR-146a-5p	2	hsa-miR-107	smarcc2	2
notch2	hsa-miR-146a-5p	2	hsa-miR-107	smarcc2	2
med13	hsa-miR-146a-5p	2	hsa-miR-107	smarcc2	2
lcor	hsa-miR-146a-5p	2	hsa-miR-107	smarcc2	2
smad4	hsa-miR-146a-5p	2	hsa-miR-107	smarcc2	2
prkdc	hsa-miR-146a-5p	2	hsa-miR-532-5p	farp1	2
notch2	hsa-miR-146a-5p	2	hsa-miR-361-3p	pkd1	3
irak1	hsa-miR-146a-5p	2	hsa-miR-361-3p	pkd1	3
dynll2	hsa-miR-146a-5p	2	hsa-miR-361-3p	pkd1	3
nfe2l1	hsa-miR-146a-5p	2	hsa-miR-361-3p	pkd1	3
rbl1	hsa-miR-146a-5p	3	hsa-miR-107	pold1	2
irak1	hsa-miR-146a-5p	2	hsa-miR-107	pold1	2
maml1	hsa-miR-146a-5p	2	hsa-miR-107	pold1	2
dynll2	hsa-miR-146a-5p	2	hsa-miR-107	pold1	2
slc2a3	hsa-miR-146a-5p	2	hsa-miR-107	pold1	2
rev3l	hsa-miR-146a-5p	2	hsa-miR-107	pold1	2
notch2	hsa-miR-146a-5p	2	hsa-miR-107	pold1	2
med13	hsa-miR-146a-5p	2	hsa-miR-107	pold1	2
lcor	hsa-miR-146a-5p	2	hsa-miR-107	pold1	2
smad4	hsa-miR-146a-5p	2	hsa-miR-107	pold1	2
has2	hsa-miR-146a-5p	2	hsa-miR-518a-5p	ccr6	2
prkdc	hsa-miR-146a-5p	2	hsa-miR-142-3p	pcdh10	2
lcor	hsa-miR-146a-5p	2	hsa-miR-142-3p	pcdh10	2
smad4	hsa-miR-146a-5p	2	hsa-miR-142-3p	pcdh10	2
tet3	hsa-miR-146a-5p	2	hsa-miR-142-3p	pcdh10	2
irak1	hsa-miR-146a-5p	2	hsa-miR-142-3p	pcdh10	2
prkdc	hsa-miR-146a-5p	2	hsa-miR-361-5p	phactr2	2
has2	hsa-miR-146a-5p	2	hsa-miR-361-5p	phactr2	2
rev3l	hsa-miR-146a-5p	2	hsa-miR-361-5p	phactr2	2
rbl1	hsa-miR-146a-5p	3	hsa-miR-107	lrrc61	2
irak1	hsa-miR-146a-5p	2	hsa-miR-107	lrrc61	2
maml1	hsa-miR-146a-5p	2	hsa-miR-107	lrrc61	2
dynll2	hsa-miR-146a-5p	2	hsa-miR-107	lrrc61	2
slc2a3	hsa-miR-146a-5p	2	hsa-miR-107	lrrc61	2
rev3l	hsa-miR-146a-5p	2	hsa-miR-107	lrrc61	2
notch2	hsa-miR-146a-5p	2	hsa-miR-107	lrrc61	2
med13	hsa-miR-146a-5p	2	hsa-miR-107	lrrc61	2
lcor	hsa-miR-146a-5p	2	hsa-miR-107	lrrc61	2
smad4	hsa-miR-146a-5p	2	hsa-miR-107	lrrc61	2
tet3	hsa-miR-146a-5p	2	hsa-miR-542-3p	pdcd6	2
rbl1	hsa-miR-146a-5p	3	hsa-miR-542-3p	pdcd6	2
prkdc	hsa-miR-146a-5p	2	hsa-miR-542-3p	pdcd6	2
med13	hsa-miR-146a-5p	2	hsa-miR-542-3p	pdcd6	2
nfe2l1	hsa-miR-146a-5p	2	hsa-miR-423-5p	pcsk9	2
prkdc	hsa-miR-146a-5p	2	hsa-miR-423-5p	pcsk9	2
tet3	hsa-miR-146a-5p	2	hsa-miR-423-5p	pcsk9	2
nfe2l1	hsa-miR-146a-5p	2	hsa-miR-338-3p	prnp	2
prkdc	hsa-miR-146a-5p	2	hsa-miR-338-3p	prnp	2
lcor	hsa-miR-146a-5p	2	hsa-miR-338-3p	prnp	2
notch2	hsa-miR-146a-5p	2	hsa-miR-338-3p	prnp	2
tet3	hsa-miR-146a-5p	2	hsa-miR-338-3p	prnp	2
smad4	hsa-miR-146a-5p	2	hsa-miR-338-3p	prnp	2
nfe2l1	hsa-miR-146a-5p	2	hsa-miR-423-5p	tpi1	2
prkdc	hsa-miR-146a-5p	2	hsa-miR-423-5p	tpi1	2
tet3	hsa-miR-146a-5p	2	hsa-miR-423-5p	tpi1	2
notch2	hsa-miR-146a-5p	2	hsa-miR-361-3p	arfrp1	2
irak1	hsa-miR-146a-5p	2	hsa-miR-361-3p	arfrp1	2
dynll2	hsa-miR-146a-5p	2	hsa-miR-361-3p	arfrp1	2
nfe2l1	hsa-miR-146a-5p	2	hsa-miR-361-3p	arfrp1	2
rbl1	hsa-miR-146a-5p	3	hsa-miR-107	tmem44	2
irak1	hsa-miR-146a-5p	2	hsa-miR-107	tmem44	2
maml1	hsa-miR-146a-5p	2	hsa-miR-107	tmem44	2
dynll2	hsa-miR-146a-5p	2	hsa-miR-107	tmem44	2
slc2a3	hsa-miR-146a-5p	2	hsa-miR-107	tmem44	2
rev3l	hsa-miR-146a-5p	2	hsa-miR-107	tmem44	2
notch2	hsa-miR-146a-5p	2	hsa-miR-107	tmem44	2
med13	hsa-miR-146a-5p	2	hsa-miR-107	tmem44	2
lcor	hsa-miR-146a-5p	2	hsa-miR-107	tmem44	2
smad4	hsa-miR-146a-5p	2	hsa-miR-107	tmem44	2
rbl1	hsa-miR-146a-5p	3	hsa-miR-107	micb	2
irak1	hsa-miR-146a-5p	2	hsa-miR-107	micb	2
maml1	hsa-miR-146a-5p	2	hsa-miR-107	micb	2
dynll2	hsa-miR-146a-5p	2	hsa-miR-107	micb	2
slc2a3	hsa-miR-146a-5p	2	hsa-miR-107	micb	2
rev3l	hsa-miR-146a-5p	2	hsa-miR-107	micb	2
notch2	hsa-miR-146a-5p	2	hsa-miR-107	micb	2
med13	hsa-miR-146a-5p	2	hsa-miR-107	micb	2
lcor	hsa-miR-146a-5p	2	hsa-miR-107	micb	2
smad4	hsa-miR-146a-5p	2	hsa-miR-107	micb	2
rbl1	hsa-miR-146a-5p	3	hsa-miR-107	snx8	2
irak1	hsa-miR-146a-5p	2	hsa-miR-107	snx8	2
maml1	hsa-miR-146a-5p	2	hsa-miR-107	snx8	2
dynll2	hsa-miR-146a-5p	2	hsa-miR-107	snx8	2
slc2a3	hsa-miR-146a-5p	2	hsa-miR-107	snx8	2
rev3l	hsa-miR-146a-5p	2	hsa-miR-107	snx8	2
notch2	hsa-miR-146a-5p	2	hsa-miR-107	snx8	2
med13	hsa-miR-146a-5p	2	hsa-miR-107	snx8	2
lcor	hsa-miR-146a-5p	2	hsa-miR-107	snx8	2
smad4	hsa-miR-146a-5p	2	hsa-miR-107	snx8	2
notch2	hsa-miR-146a-5p	2	hsa-miR-142-5p	sc5d	2
hspa4l	hsa-miR-146a-5p	2	hsa-miR-142-5p	sc5d	2
maml1	hsa-miR-146a-5p	2	hsa-miR-142-5p	sc5d	2
rev3l	hsa-miR-146a-5p	2	hsa-miR-142-5p	sc5d	2
tp53inp1	hsa-miR-146a-5p	2	hsa-miR-142-5p	sc5d	2
prkdc	hsa-miR-146a-5p	2	hsa-miR-142-5p	sc5d	2
med13	hsa-miR-146a-5p	2	hsa-miR-362-3p	aqp3	2
sft2d2	hsa-miR-146a-5p	2	hsa-miR-362-3p	aqp3	2
sesn3	hsa-miR-146a-5p	2	hsa-miR-362-3p	aqp3	2
irak1	hsa-miR-146a-5p	2	hsa-miR-362-3p	aqp3	2
dynll2	hsa-miR-146a-5p	2	hsa-miR-362-3p	aqp3	2
nfe2l1	hsa-miR-146a-5p	2	hsa-miR-423-5p	dusp2	2
prkdc	hsa-miR-146a-5p	2	hsa-miR-423-5p	dusp2	2
tet3	hsa-miR-146a-5p	2	hsa-miR-423-5p	dusp2	2
prkdc	hsa-miR-146a-5p	2	hsa-miR-298	c15orf48	2
cds2	hsa-miR-146a-5p	2	hsa-miR-298	c15orf48	2
notch2	hsa-miR-146a-5p	2	hsa-miR-298	c15orf48	2
tet3	hsa-miR-146a-5p	2	hsa-miR-298	c15orf48	2
prkdc	hsa-miR-146a-5p	2	hsa-miR-532-5p	znf236	2
prkdc	hsa-miR-146a-5p	2	hsa-miR-142-3p	arntl	4
lcor	hsa-miR-146a-5p	2	hsa-miR-142-3p	arntl	4
smad4	hsa-miR-146a-5p	2	hsa-miR-142-3p	arntl	4
tet3	hsa-miR-146a-5p	2	hsa-miR-142-3p	arntl	4
irak1	hsa-miR-146a-5p	2	hsa-miR-142-3p	arntl	4
nfe2l1	hsa-miR-146a-5p	2	hsa-miR-338-3p	myo1b	2
prkdc	hsa-miR-146a-5p	2	hsa-miR-338-3p	myo1b	2
lcor	hsa-miR-146a-5p	2	hsa-miR-338-3p	myo1b	2
notch2	hsa-miR-146a-5p	2	hsa-miR-338-3p	myo1b	2
tet3	hsa-miR-146a-5p	2	hsa-miR-338-3p	myo1b	2
smad4	hsa-miR-146a-5p	2	hsa-miR-338-3p	myo1b	2
notch2	hsa-miR-146a-5p	2	hsa-miR-574-5p	trps1	2
smad4	hsa-miR-146a-5p	2	hsa-miR-574-5p	trps1	2
lcor	hsa-miR-146a-5p	2	hsa-miR-574-5p	trps1	2
prkdc	hsa-miR-146a-5p	2	hsa-miR-142-3p	snd1	2
lcor	hsa-miR-146a-5p	2	hsa-miR-142-3p	snd1	2
smad4	hsa-miR-146a-5p	2	hsa-miR-142-3p	snd1	2
tet3	hsa-miR-146a-5p	2	hsa-miR-142-3p	snd1	2
irak1	hsa-miR-146a-5p	2	hsa-miR-142-3p	snd1	2
rbl1	hsa-miR-146a-5p	3	hsa-miR-107	tuba1a	3
irak1	hsa-miR-146a-5p	2	hsa-miR-107	tuba1a	3
maml1	hsa-miR-146a-5p	2	hsa-miR-107	tuba1a	3
dynll2	hsa-miR-146a-5p	2	hsa-miR-107	tuba1a	3
slc2a3	hsa-miR-146a-5p	2	hsa-miR-107	tuba1a	3
rev3l	hsa-miR-146a-5p	2	hsa-miR-107	tuba1a	3
notch2	hsa-miR-146a-5p	2	hsa-miR-107	tuba1a	3
med13	hsa-miR-146a-5p	2	hsa-miR-107	tuba1a	3
lcor	hsa-miR-146a-5p	2	hsa-miR-107	tuba1a	3
smad4	hsa-miR-146a-5p	2	hsa-miR-107	tuba1a	3
prkdc	hsa-miR-146a-5p	2	hsa-miR-361-5p	rbm27	2
has2	hsa-miR-146a-5p	2	hsa-miR-361-5p	rbm27	2
rev3l	hsa-miR-146a-5p	2	hsa-miR-361-5p	rbm27	2
notch2	hsa-miR-146a-5p	2	hsa-miR-574-5p	szt2	2
smad4	hsa-miR-146a-5p	2	hsa-miR-574-5p	szt2	2
lcor	hsa-miR-146a-5p	2	hsa-miR-574-5p	szt2	2
rbl1	hsa-miR-146a-5p	3	hsa-miR-107	nlrp1	3
irak1	hsa-miR-146a-5p	2	hsa-miR-107	nlrp1	3
maml1	hsa-miR-146a-5p	2	hsa-miR-107	nlrp1	3
dynll2	hsa-miR-146a-5p	2	hsa-miR-107	nlrp1	3
slc2a3	hsa-miR-146a-5p	2	hsa-miR-107	nlrp1	3
rev3l	hsa-miR-146a-5p	2	hsa-miR-107	nlrp1	3
notch2	hsa-miR-146a-5p	2	hsa-miR-107	nlrp1	3
med13	hsa-miR-146a-5p	2	hsa-miR-107	nlrp1	3
lcor	hsa-miR-146a-5p	2	hsa-miR-107	nlrp1	3
smad4	hsa-miR-146a-5p	2	hsa-miR-107	nlrp1	3
tet3	hsa-miR-146a-5p	2	hsa-miR-583	fbxo7	2
rbl1	hsa-miR-146a-5p	3	hsa-miR-107	rimklb	2
irak1	hsa-miR-146a-5p	2	hsa-miR-107	rimklb	2
maml1	hsa-miR-146a-5p	2	hsa-miR-107	rimklb	2
dynll2	hsa-miR-146a-5p	2	hsa-miR-107	rimklb	2
slc2a3	hsa-miR-146a-5p	2	hsa-miR-107	rimklb	2
rev3l	hsa-miR-146a-5p	2	hsa-miR-107	rimklb	2
notch2	hsa-miR-146a-5p	2	hsa-miR-107	rimklb	2
med13	hsa-miR-146a-5p	2	hsa-miR-107	rimklb	2
lcor	hsa-miR-146a-5p	2	hsa-miR-107	rimklb	2
smad4	hsa-miR-146a-5p	2	hsa-miR-107	rimklb	2
notch2	hsa-miR-146a-5p	2	hsa-miR-28-5p	eya3	2
smad4	hsa-miR-146a-5p	2	hsa-miR-28-5p	eya3	2
maml1	hsa-miR-146a-5p	2	hsa-miR-28-5p	eya3	2
sft2d2	hsa-miR-146a-5p	2	hsa-miR-28-5p	eya3	2
nfe2l1	hsa-miR-146a-5p	2	hsa-miR-28-5p	eya3	2
nfe2l1	hsa-miR-146a-5p	2	hsa-miR-423-5p	lrrc47	2
prkdc	hsa-miR-146a-5p	2	hsa-miR-423-5p	lrrc47	2
tet3	hsa-miR-146a-5p	2	hsa-miR-423-5p	lrrc47	2
nfe2l1	hsa-miR-146a-5p	2	hsa-miR-423-5p	pde4d	2
prkdc	hsa-miR-146a-5p	2	hsa-miR-423-5p	pde4d	2
tet3	hsa-miR-146a-5p	2	hsa-miR-423-5p	pde4d	2
dynll2	hsa-miR-146a-5p	2	hsa-miR-331-3p	adcy3	2
tp53inp1	hsa-miR-146a-5p	2	hsa-miR-331-3p	adcy3	2
nfe2l1	hsa-miR-146a-5p	2	hsa-miR-423-5p	adcy6	2
prkdc	hsa-miR-146a-5p	2	hsa-miR-423-5p	adcy6	2
tet3	hsa-miR-146a-5p	2	hsa-miR-423-5p	adcy6	2
nfe2l1	hsa-miR-146a-5p	2	hsa-miR-338-3p	zdhhc18	2
prkdc	hsa-miR-146a-5p	2	hsa-miR-338-3p	zdhhc18	2
lcor	hsa-miR-146a-5p	2	hsa-miR-338-3p	zdhhc18	2
notch2	hsa-miR-146a-5p	2	hsa-miR-338-3p	zdhhc18	2
tet3	hsa-miR-146a-5p	2	hsa-miR-338-3p	zdhhc18	2
smad4	hsa-miR-146a-5p	2	hsa-miR-338-3p	zdhhc18	2
notch2	hsa-miR-146a-5p	2	hsa-miR-361-3p	tcf3	2
irak1	hsa-miR-146a-5p	2	hsa-miR-361-3p	tcf3	2
dynll2	hsa-miR-146a-5p	2	hsa-miR-361-3p	tcf3	2
nfe2l1	hsa-miR-146a-5p	2	hsa-miR-361-3p	tcf3	2
sft2d2	hsa-miR-146a-5p	2	hsa-miR-193a-3p	iws1	3
rbl1	hsa-miR-146a-5p	3	hsa-miR-193a-3p	iws1	3
dynll2	hsa-miR-146a-5p	2	hsa-miR-193a-3p	iws1	3
tet3	hsa-miR-146a-5p	2	hsa-miR-193a-3p	iws1	3
cds2	hsa-miR-146a-5p	2	hsa-miR-193a-3p	iws1	3
notch2	hsa-miR-146a-5p	2	hsa-miR-193a-3p	iws1	3
smad4	hsa-miR-146a-5p	2	hsa-miR-483-3p	acsl3	2
cds2	hsa-miR-146a-5p	2	hsa-miR-483-3p	acsl3	2
notch2	hsa-miR-146a-5p	2	hsa-miR-483-3p	acsl3	2
med13	hsa-miR-146a-5p	2	hsa-miR-483-3p	acsl3	2
slc2a3	hsa-miR-146a-5p	2	hsa-miR-520d-5p	dstn	2
nfe2l1	hsa-miR-146a-5p	2	hsa-miR-338-3p	znf483	2
prkdc	hsa-miR-146a-5p	2	hsa-miR-338-3p	znf483	2
lcor	hsa-miR-146a-5p	2	hsa-miR-338-3p	znf483	2
notch2	hsa-miR-146a-5p	2	hsa-miR-338-3p	znf483	2
tet3	hsa-miR-146a-5p	2	hsa-miR-338-3p	znf483	2
smad4	hsa-miR-146a-5p	2	hsa-miR-338-3p	znf483	2
med13	hsa-miR-146a-5p	2	hsa-miR-140-3p	cd38	2
sft2d2	hsa-miR-146a-5p	2	hsa-miR-140-3p	cd38	2
dynll2	hsa-miR-146a-5p	2	hsa-miR-140-3p	cd38	2
tet3	hsa-miR-146a-5p	2	hsa-miR-140-3p	cd38	2
cds2	hsa-miR-146a-5p	2	hsa-miR-140-3p	cd38	2
notch2	hsa-miR-146a-5p	2	hsa-miR-765	gja1	2
has2	hsa-miR-146a-5p	2	hsa-miR-765	gja1	2
notch2	hsa-miR-146a-5p	2	hsa-miR-142-5p	ptpdc1	2
hspa4l	hsa-miR-146a-5p	2	hsa-miR-142-5p	ptpdc1	2
maml1	hsa-miR-146a-5p	2	hsa-miR-142-5p	ptpdc1	2
rev3l	hsa-miR-146a-5p	2	hsa-miR-142-5p	ptpdc1	2
tp53inp1	hsa-miR-146a-5p	2	hsa-miR-142-5p	ptpdc1	2
prkdc	hsa-miR-146a-5p	2	hsa-miR-142-5p	ptpdc1	2
prkdc	hsa-miR-146a-5p	2	hsa-miR-532-5p	stc2	2
rbl1	hsa-miR-146a-5p	3	hsa-miR-107	ints5	2
irak1	hsa-miR-146a-5p	2	hsa-miR-107	ints5	2
maml1	hsa-miR-146a-5p	2	hsa-miR-107	ints5	2
dynll2	hsa-miR-146a-5p	2	hsa-miR-107	ints5	2
slc2a3	hsa-miR-146a-5p	2	hsa-miR-107	ints5	2
rev3l	hsa-miR-146a-5p	2	hsa-miR-107	ints5	2
notch2	hsa-miR-146a-5p	2	hsa-miR-107	ints5	2
med13	hsa-miR-146a-5p	2	hsa-miR-107	ints5	2
lcor	hsa-miR-146a-5p	2	hsa-miR-107	ints5	2
smad4	hsa-miR-146a-5p	2	hsa-miR-107	ints5	2
notch2	hsa-miR-146a-5p	2	hsa-miR-28-5p	tmem167b	2
smad4	hsa-miR-146a-5p	2	hsa-miR-28-5p	tmem167b	2
maml1	hsa-miR-146a-5p	2	hsa-miR-28-5p	tmem167b	2
sft2d2	hsa-miR-146a-5p	2	hsa-miR-28-5p	tmem167b	2
nfe2l1	hsa-miR-146a-5p	2	hsa-miR-28-5p	tmem167b	2
prkdc	hsa-miR-146a-5p	2	hsa-miR-628-3p	bbx	2
smad4	hsa-miR-146a-5p	2	hsa-miR-483-3p	cnot2	2
cds2	hsa-miR-146a-5p	2	hsa-miR-483-3p	cnot2	2
notch2	hsa-miR-146a-5p	2	hsa-miR-483-3p	cnot2	2
med13	hsa-miR-146a-5p	2	hsa-miR-483-3p	cnot2	2
notch2	hsa-miR-146a-5p	2	hsa-miR-574-5p	amotl1	2
smad4	hsa-miR-146a-5p	2	hsa-miR-574-5p	amotl1	2
lcor	hsa-miR-146a-5p	2	hsa-miR-574-5p	amotl1	2
nfe2l1	hsa-miR-146a-5p	2	hsa-miR-338-3p	scg2	2
prkdc	hsa-miR-146a-5p	2	hsa-miR-338-3p	scg2	2
lcor	hsa-miR-146a-5p	2	hsa-miR-338-3p	scg2	2
notch2	hsa-miR-146a-5p	2	hsa-miR-338-3p	scg2	2
tet3	hsa-miR-146a-5p	2	hsa-miR-338-3p	scg2	2
smad4	hsa-miR-146a-5p	2	hsa-miR-338-3p	scg2	2
sft2d2	hsa-miR-146a-5p	2	hsa-miR-193a-3p	pi4ka	2
rbl1	hsa-miR-146a-5p	3	hsa-miR-193a-3p	pi4ka	2
dynll2	hsa-miR-146a-5p	2	hsa-miR-193a-3p	pi4ka	2
tet3	hsa-miR-146a-5p	2	hsa-miR-193a-3p	pi4ka	2
cds2	hsa-miR-146a-5p	2	hsa-miR-193a-3p	pi4ka	2
notch2	hsa-miR-146a-5p	2	hsa-miR-193a-3p	pi4ka	2
sft2d2	hsa-miR-146a-5p	2	hsa-miR-342-3p	rpl38	3
dynll2	hsa-miR-146a-5p	2	hsa-miR-342-3p	rpl38	3
med13	hsa-miR-146a-5p	2	hsa-miR-342-3p	rpl38	3
maml1	hsa-miR-146a-5p	2	hsa-miR-590-5p	otud4	2
lcor	hsa-miR-146a-5p	2	hsa-miR-590-5p	otud4	2
rbl1	hsa-miR-146a-5p	3	hsa-miR-107	c1orf226	2
irak1	hsa-miR-146a-5p	2	hsa-miR-107	c1orf226	2
maml1	hsa-miR-146a-5p	2	hsa-miR-107	c1orf226	2
dynll2	hsa-miR-146a-5p	2	hsa-miR-107	c1orf226	2
slc2a3	hsa-miR-146a-5p	2	hsa-miR-107	c1orf226	2
rev3l	hsa-miR-146a-5p	2	hsa-miR-107	c1orf226	2
notch2	hsa-miR-146a-5p	2	hsa-miR-107	c1orf226	2
med13	hsa-miR-146a-5p	2	hsa-miR-107	c1orf226	2
lcor	hsa-miR-146a-5p	2	hsa-miR-107	c1orf226	2
smad4	hsa-miR-146a-5p	2	hsa-miR-107	c1orf226	2
nfe2l1	hsa-miR-146a-5p	2	hsa-miR-423-5p	cstb	3
prkdc	hsa-miR-146a-5p	2	hsa-miR-423-5p	cstb	3
tet3	hsa-miR-146a-5p	2	hsa-miR-423-5p	cstb	3
rbl1	hsa-miR-146a-5p	3	hsa-miR-107	vprbp	4
irak1	hsa-miR-146a-5p	2	hsa-miR-107	vprbp	4
maml1	hsa-miR-146a-5p	2	hsa-miR-107	vprbp	4
dynll2	hsa-miR-146a-5p	2	hsa-miR-107	vprbp	4
slc2a3	hsa-miR-146a-5p	2	hsa-miR-107	vprbp	4
rev3l	hsa-miR-146a-5p	2	hsa-miR-107	vprbp	4
notch2	hsa-miR-146a-5p	2	hsa-miR-107	vprbp	4
med13	hsa-miR-146a-5p	2	hsa-miR-107	vprbp	4
lcor	hsa-miR-146a-5p	2	hsa-miR-107	vprbp	4
smad4	hsa-miR-146a-5p	2	hsa-miR-107	vprbp	4
med13	hsa-miR-146a-5p	2	hsa-miR-362-3p	cnep1r1	2
sft2d2	hsa-miR-146a-5p	2	hsa-miR-362-3p	cnep1r1	2
sesn3	hsa-miR-146a-5p	2	hsa-miR-362-3p	cnep1r1	2
irak1	hsa-miR-146a-5p	2	hsa-miR-362-3p	cnep1r1	2
dynll2	hsa-miR-146a-5p	2	hsa-miR-362-3p	cnep1r1	2
notch2	hsa-miR-146a-5p	2	hsa-miR-28-5p	col6a2	2
smad4	hsa-miR-146a-5p	2	hsa-miR-28-5p	col6a2	2
maml1	hsa-miR-146a-5p	2	hsa-miR-28-5p	col6a2	2
sft2d2	hsa-miR-146a-5p	2	hsa-miR-28-5p	col6a2	2
nfe2l1	hsa-miR-146a-5p	2	hsa-miR-28-5p	col6a2	2
notch2	hsa-miR-146a-5p	2	hsa-miR-361-3p	actr1b	2
irak1	hsa-miR-146a-5p	2	hsa-miR-361-3p	actr1b	2
dynll2	hsa-miR-146a-5p	2	hsa-miR-361-3p	actr1b	2
nfe2l1	hsa-miR-146a-5p	2	hsa-miR-361-3p	actr1b	2
rbl1	hsa-miR-146a-5p	3	hsa-miR-107	lrp11	2
irak1	hsa-miR-146a-5p	2	hsa-miR-107	lrp11	2
maml1	hsa-miR-146a-5p	2	hsa-miR-107	lrp11	2
dynll2	hsa-miR-146a-5p	2	hsa-miR-107	lrp11	2
slc2a3	hsa-miR-146a-5p	2	hsa-miR-107	lrp11	2
rev3l	hsa-miR-146a-5p	2	hsa-miR-107	lrp11	2
notch2	hsa-miR-146a-5p	2	hsa-miR-107	lrp11	2
med13	hsa-miR-146a-5p	2	hsa-miR-107	lrp11	2
lcor	hsa-miR-146a-5p	2	hsa-miR-107	lrp11	2
smad4	hsa-miR-146a-5p	2	hsa-miR-107	lrp11	2
nfe2l1	hsa-miR-146a-5p	2	hsa-miR-338-3p	ndufs1	3
prkdc	hsa-miR-146a-5p	2	hsa-miR-338-3p	ndufs1	3
lcor	hsa-miR-146a-5p	2	hsa-miR-338-3p	ndufs1	3
notch2	hsa-miR-146a-5p	2	hsa-miR-338-3p	ndufs1	3
tet3	hsa-miR-146a-5p	2	hsa-miR-338-3p	ndufs1	3
smad4	hsa-miR-146a-5p	2	hsa-miR-338-3p	ndufs1	3
nfe2l1	hsa-miR-146a-5p	2	hsa-miR-423-5p	mgat1	2
prkdc	hsa-miR-146a-5p	2	hsa-miR-423-5p	mgat1	2
tet3	hsa-miR-146a-5p	2	hsa-miR-423-5p	mgat1	2
prkdc	hsa-miR-146a-5p	2	hsa-miR-361-5p	pcm1	2
has2	hsa-miR-146a-5p	2	hsa-miR-361-5p	pcm1	2
rev3l	hsa-miR-146a-5p	2	hsa-miR-361-5p	pcm1	2
prkdc	hsa-miR-146a-5p	2	hsa-miR-361-5p	fyttd1	2
has2	hsa-miR-146a-5p	2	hsa-miR-361-5p	fyttd1	2
rev3l	hsa-miR-146a-5p	2	hsa-miR-361-5p	fyttd1	2
notch2	hsa-miR-146a-5p	2	hsa-miR-574-5p	pip4k2a	2
smad4	hsa-miR-146a-5p	2	hsa-miR-574-5p	pip4k2a	2
lcor	hsa-miR-146a-5p	2	hsa-miR-574-5p	pip4k2a	2
rbl1	hsa-miR-146a-5p	3	hsa-miR-107	ndel1	2
irak1	hsa-miR-146a-5p	2	hsa-miR-107	ndel1	2
maml1	hsa-miR-146a-5p	2	hsa-miR-107	ndel1	2
dynll2	hsa-miR-146a-5p	2	hsa-miR-107	ndel1	2
slc2a3	hsa-miR-146a-5p	2	hsa-miR-107	ndel1	2
rev3l	hsa-miR-146a-5p	2	hsa-miR-107	ndel1	2
notch2	hsa-miR-146a-5p	2	hsa-miR-107	ndel1	2
med13	hsa-miR-146a-5p	2	hsa-miR-107	ndel1	2
lcor	hsa-miR-146a-5p	2	hsa-miR-107	ndel1	2
smad4	hsa-miR-146a-5p	2	hsa-miR-107	ndel1	2
smad4	hsa-miR-146a-5p	2	hsa-miR-483-3p	ei24	2
cds2	hsa-miR-146a-5p	2	hsa-miR-483-3p	ei24	2
notch2	hsa-miR-146a-5p	2	hsa-miR-483-3p	ei24	2
med13	hsa-miR-146a-5p	2	hsa-miR-483-3p	ei24	2
nfe2l1	hsa-miR-146a-5p	2	hsa-miR-423-5p	abcc5	2
prkdc	hsa-miR-146a-5p	2	hsa-miR-423-5p	abcc5	2
tet3	hsa-miR-146a-5p	2	hsa-miR-423-5p	abcc5	2
notch2	hsa-miR-146a-5p	2	hsa-miR-765	gnb1	2
has2	hsa-miR-146a-5p	2	hsa-miR-765	gnb1	2
lcor	hsa-miR-146a-5p	2	hsa-miR-513a-5p	ugcg	2
smad4	hsa-miR-146a-5p	2	hsa-miR-513a-5p	ugcg	2
nfe2l1	hsa-miR-146a-5p	2	hsa-miR-423-5p	nrp1	3
prkdc	hsa-miR-146a-5p	2	hsa-miR-423-5p	nrp1	3
tet3	hsa-miR-146a-5p	2	hsa-miR-423-5p	nrp1	3
nfe2l1	hsa-miR-146a-5p	2	hsa-miR-423-5p	palld	2
prkdc	hsa-miR-146a-5p	2	hsa-miR-423-5p	palld	2
tet3	hsa-miR-146a-5p	2	hsa-miR-423-5p	palld	2
rbl1	hsa-miR-146a-5p	3	hsa-miR-107	sncg	2
irak1	hsa-miR-146a-5p	2	hsa-miR-107	sncg	2
maml1	hsa-miR-146a-5p	2	hsa-miR-107	sncg	2
dynll2	hsa-miR-146a-5p	2	hsa-miR-107	sncg	2
slc2a3	hsa-miR-146a-5p	2	hsa-miR-107	sncg	2
rev3l	hsa-miR-146a-5p	2	hsa-miR-107	sncg	2
notch2	hsa-miR-146a-5p	2	hsa-miR-107	sncg	2
med13	hsa-miR-146a-5p	2	hsa-miR-107	sncg	2
lcor	hsa-miR-146a-5p	2	hsa-miR-107	sncg	2
smad4	hsa-miR-146a-5p	2	hsa-miR-107	sncg	2
prkdc	hsa-miR-146a-5p	2	hsa-miR-628-3p	dr1	2
prkdc	hsa-miR-146a-5p	2	hsa-miR-361-5p	tjp1	2
has2	hsa-miR-146a-5p	2	hsa-miR-361-5p	tjp1	2
rev3l	hsa-miR-146a-5p	2	hsa-miR-361-5p	tjp1	2
med13	hsa-miR-146a-5p	2	hsa-miR-140-3p	commd2	2
sft2d2	hsa-miR-146a-5p	2	hsa-miR-140-3p	commd2	2
dynll2	hsa-miR-146a-5p	2	hsa-miR-140-3p	commd2	2
tet3	hsa-miR-146a-5p	2	hsa-miR-140-3p	commd2	2
cds2	hsa-miR-146a-5p	2	hsa-miR-140-3p	commd2	2
sft2d2	hsa-miR-146a-5p	2	hsa-miR-342-3p	trerf1	2
dynll2	hsa-miR-146a-5p	2	hsa-miR-342-3p	trerf1	2
med13	hsa-miR-146a-5p	2	hsa-miR-342-3p	trerf1	2
sesn3	hsa-miR-146a-5p	2	hsa-miR-576-3p	crebbp	2
med13	hsa-miR-146a-5p	2	hsa-miR-576-3p	crebbp	2
lcor	hsa-miR-146a-5p	2	hsa-miR-576-3p	crebbp	2
hspa4l	hsa-miR-146a-5p	2	hsa-miR-576-3p	crebbp	2
smad4	hsa-miR-146a-5p	2	hsa-miR-576-3p	crebbp	2
sft2d2	hsa-miR-146a-5p	2	hsa-miR-342-3p	tns3	2
dynll2	hsa-miR-146a-5p	2	hsa-miR-342-3p	tns3	2
med13	hsa-miR-146a-5p	2	hsa-miR-342-3p	tns3	2
notch2	hsa-miR-146a-5p	2	hsa-miR-361-3p	ap2a1	2
irak1	hsa-miR-146a-5p	2	hsa-miR-361-3p	ap2a1	2
dynll2	hsa-miR-146a-5p	2	hsa-miR-361-3p	ap2a1	2
nfe2l1	hsa-miR-146a-5p	2	hsa-miR-361-3p	ap2a1	2
med13	hsa-miR-146a-5p	2	hsa-miR-140-3p	wdfy1	2
sft2d2	hsa-miR-146a-5p	2	hsa-miR-140-3p	wdfy1	2
dynll2	hsa-miR-146a-5p	2	hsa-miR-140-3p	wdfy1	2
tet3	hsa-miR-146a-5p	2	hsa-miR-140-3p	wdfy1	2
cds2	hsa-miR-146a-5p	2	hsa-miR-140-3p	wdfy1	2
notch2	hsa-miR-146a-5p	2	hsa-miR-765	plp2	2
has2	hsa-miR-146a-5p	2	hsa-miR-765	plp2	2
nfe2l1	hsa-miR-146a-5p	2	hsa-miR-423-5p	mfge8	2
prkdc	hsa-miR-146a-5p	2	hsa-miR-423-5p	mfge8	2
tet3	hsa-miR-146a-5p	2	hsa-miR-423-5p	mfge8	2
notch2	hsa-miR-146a-5p	2	hsa-miR-574-5p	iars	2
smad4	hsa-miR-146a-5p	2	hsa-miR-574-5p	iars	2
lcor	hsa-miR-146a-5p	2	hsa-miR-574-5p	iars	2
rbl1	hsa-miR-146a-5p	3	hsa-miR-107	fen1	2
irak1	hsa-miR-146a-5p	2	hsa-miR-107	fen1	2
maml1	hsa-miR-146a-5p	2	hsa-miR-107	fen1	2
dynll2	hsa-miR-146a-5p	2	hsa-miR-107	fen1	2
slc2a3	hsa-miR-146a-5p	2	hsa-miR-107	fen1	2
rev3l	hsa-miR-146a-5p	2	hsa-miR-107	fen1	2
notch2	hsa-miR-146a-5p	2	hsa-miR-107	fen1	2
med13	hsa-miR-146a-5p	2	hsa-miR-107	fen1	2
lcor	hsa-miR-146a-5p	2	hsa-miR-107	fen1	2
smad4	hsa-miR-146a-5p	2	hsa-miR-107	fen1	2
rbl1	hsa-miR-146a-5p	3	hsa-miR-107	c12orf57	2
irak1	hsa-miR-146a-5p	2	hsa-miR-107	c12orf57	2
maml1	hsa-miR-146a-5p	2	hsa-miR-107	c12orf57	2
dynll2	hsa-miR-146a-5p	2	hsa-miR-107	c12orf57	2
slc2a3	hsa-miR-146a-5p	2	hsa-miR-107	c12orf57	2
rev3l	hsa-miR-146a-5p	2	hsa-miR-107	c12orf57	2
notch2	hsa-miR-146a-5p	2	hsa-miR-107	c12orf57	2
med13	hsa-miR-146a-5p	2	hsa-miR-107	c12orf57	2
lcor	hsa-miR-146a-5p	2	hsa-miR-107	c12orf57	2
smad4	hsa-miR-146a-5p	2	hsa-miR-107	c12orf57	2
nfe2l1	hsa-miR-146a-5p	2	hsa-miR-338-3p	med12	2
prkdc	hsa-miR-146a-5p	2	hsa-miR-338-3p	med12	2
lcor	hsa-miR-146a-5p	2	hsa-miR-338-3p	med12	2
notch2	hsa-miR-146a-5p	2	hsa-miR-338-3p	med12	2
tet3	hsa-miR-146a-5p	2	hsa-miR-338-3p	med12	2
smad4	hsa-miR-146a-5p	2	hsa-miR-338-3p	med12	2
rbl1	hsa-miR-146a-5p	3	hsa-miR-107	arhgap17	2
irak1	hsa-miR-146a-5p	2	hsa-miR-107	arhgap17	2
maml1	hsa-miR-146a-5p	2	hsa-miR-107	arhgap17	2
dynll2	hsa-miR-146a-5p	2	hsa-miR-107	arhgap17	2
slc2a3	hsa-miR-146a-5p	2	hsa-miR-107	arhgap17	2
rev3l	hsa-miR-146a-5p	2	hsa-miR-107	arhgap17	2
notch2	hsa-miR-146a-5p	2	hsa-miR-107	arhgap17	2
med13	hsa-miR-146a-5p	2	hsa-miR-107	arhgap17	2
lcor	hsa-miR-146a-5p	2	hsa-miR-107	arhgap17	2
smad4	hsa-miR-146a-5p	2	hsa-miR-107	arhgap17	2
rbl1	hsa-miR-146a-5p	3	hsa-miR-107	tuba1c	2
irak1	hsa-miR-146a-5p	2	hsa-miR-107	tuba1c	2
maml1	hsa-miR-146a-5p	2	hsa-miR-107	tuba1c	2
dynll2	hsa-miR-146a-5p	2	hsa-miR-107	tuba1c	2
slc2a3	hsa-miR-146a-5p	2	hsa-miR-107	tuba1c	2
rev3l	hsa-miR-146a-5p	2	hsa-miR-107	tuba1c	2
notch2	hsa-miR-146a-5p	2	hsa-miR-107	tuba1c	2
med13	hsa-miR-146a-5p	2	hsa-miR-107	tuba1c	2
lcor	hsa-miR-146a-5p	2	hsa-miR-107	tuba1c	2
smad4	hsa-miR-146a-5p	2	hsa-miR-107	tuba1c	2
nfe2l1	hsa-miR-146a-5p	2	hsa-miR-423-5p	arl4c	2
prkdc	hsa-miR-146a-5p	2	hsa-miR-423-5p	arl4c	2
tet3	hsa-miR-146a-5p	2	hsa-miR-423-5p	arl4c	2
rbl1	hsa-miR-146a-5p	3	hsa-miR-107	nr2f6	2
irak1	hsa-miR-146a-5p	2	hsa-miR-107	nr2f6	2
maml1	hsa-miR-146a-5p	2	hsa-miR-107	nr2f6	2
dynll2	hsa-miR-146a-5p	2	hsa-miR-107	nr2f6	2
slc2a3	hsa-miR-146a-5p	2	hsa-miR-107	nr2f6	2
rev3l	hsa-miR-146a-5p	2	hsa-miR-107	nr2f6	2
notch2	hsa-miR-146a-5p	2	hsa-miR-107	nr2f6	2
med13	hsa-miR-146a-5p	2	hsa-miR-107	nr2f6	2
lcor	hsa-miR-146a-5p	2	hsa-miR-107	nr2f6	2
smad4	hsa-miR-146a-5p	2	hsa-miR-107	nr2f6	2
nfe2l1	hsa-miR-146a-5p	2	hsa-miR-423-5p	mta2	2
prkdc	hsa-miR-146a-5p	2	hsa-miR-423-5p	mta2	2
tet3	hsa-miR-146a-5p	2	hsa-miR-423-5p	mta2	2
maml1	hsa-miR-146a-5p	2	hsa-miR-590-5p	prdm11	2
lcor	hsa-miR-146a-5p	2	hsa-miR-590-5p	prdm11	2
slc2a3	hsa-miR-146a-5p	2	hsa-miR-199b-5p	p2ry11	2
prkdc	hsa-miR-146a-5p	2	hsa-miR-199b-5p	p2ry11	2
notch2	hsa-miR-146a-5p	2	hsa-miR-765	ptpn1	2
has2	hsa-miR-146a-5p	2	hsa-miR-765	ptpn1	2
nfe2l1	hsa-miR-146a-5p	2	hsa-miR-423-5p	tubgcp6	2
prkdc	hsa-miR-146a-5p	2	hsa-miR-423-5p	tubgcp6	2
tet3	hsa-miR-146a-5p	2	hsa-miR-423-5p	tubgcp6	2
rbl1	hsa-miR-146a-5p	3	hsa-miR-107	ifi30	2
irak1	hsa-miR-146a-5p	2	hsa-miR-107	ifi30	2
maml1	hsa-miR-146a-5p	2	hsa-miR-107	ifi30	2
dynll2	hsa-miR-146a-5p	2	hsa-miR-107	ifi30	2
slc2a3	hsa-miR-146a-5p	2	hsa-miR-107	ifi30	2
rev3l	hsa-miR-146a-5p	2	hsa-miR-107	ifi30	2
notch2	hsa-miR-146a-5p	2	hsa-miR-107	ifi30	2
med13	hsa-miR-146a-5p	2	hsa-miR-107	ifi30	2
lcor	hsa-miR-146a-5p	2	hsa-miR-107	ifi30	2
smad4	hsa-miR-146a-5p	2	hsa-miR-107	ifi30	2
nfe2l1	hsa-miR-146a-5p	2	hsa-miR-338-3p	trib3	2
prkdc	hsa-miR-146a-5p	2	hsa-miR-338-3p	trib3	2
lcor	hsa-miR-146a-5p	2	hsa-miR-338-3p	trib3	2
notch2	hsa-miR-146a-5p	2	hsa-miR-338-3p	trib3	2
tet3	hsa-miR-146a-5p	2	hsa-miR-338-3p	trib3	2
smad4	hsa-miR-146a-5p	2	hsa-miR-338-3p	trib3	2
rbl1	hsa-miR-146a-5p	3	hsa-miR-107	tcp1	2
irak1	hsa-miR-146a-5p	2	hsa-miR-107	tcp1	2
maml1	hsa-miR-146a-5p	2	hsa-miR-107	tcp1	2
dynll2	hsa-miR-146a-5p	2	hsa-miR-107	tcp1	2
slc2a3	hsa-miR-146a-5p	2	hsa-miR-107	tcp1	2
rev3l	hsa-miR-146a-5p	2	hsa-miR-107	tcp1	2
notch2	hsa-miR-146a-5p	2	hsa-miR-107	tcp1	2
med13	hsa-miR-146a-5p	2	hsa-miR-107	tcp1	2
lcor	hsa-miR-146a-5p	2	hsa-miR-107	tcp1	2
smad4	hsa-miR-146a-5p	2	hsa-miR-107	tcp1	2
rbl1	hsa-miR-146a-5p	3	hsa-miR-107	stau2	2
irak1	hsa-miR-146a-5p	2	hsa-miR-107	stau2	2
maml1	hsa-miR-146a-5p	2	hsa-miR-107	stau2	2
dynll2	hsa-miR-146a-5p	2	hsa-miR-107	stau2	2
slc2a3	hsa-miR-146a-5p	2	hsa-miR-107	stau2	2
rev3l	hsa-miR-146a-5p	2	hsa-miR-107	stau2	2
notch2	hsa-miR-146a-5p	2	hsa-miR-107	stau2	2
med13	hsa-miR-146a-5p	2	hsa-miR-107	stau2	2
lcor	hsa-miR-146a-5p	2	hsa-miR-107	stau2	2
smad4	hsa-miR-146a-5p	2	hsa-miR-107	stau2	2
rbl1	hsa-miR-146a-5p	3	hsa-miR-107	kifc3	2
irak1	hsa-miR-146a-5p	2	hsa-miR-107	kifc3	2
maml1	hsa-miR-146a-5p	2	hsa-miR-107	kifc3	2
dynll2	hsa-miR-146a-5p	2	hsa-miR-107	kifc3	2
slc2a3	hsa-miR-146a-5p	2	hsa-miR-107	kifc3	2
rev3l	hsa-miR-146a-5p	2	hsa-miR-107	kifc3	2
notch2	hsa-miR-146a-5p	2	hsa-miR-107	kifc3	2
med13	hsa-miR-146a-5p	2	hsa-miR-107	kifc3	2
lcor	hsa-miR-146a-5p	2	hsa-miR-107	kifc3	2
smad4	hsa-miR-146a-5p	2	hsa-miR-107	kifc3	2
rbl1	hsa-miR-146a-5p	3	hsa-miR-107	ndufv1	2
irak1	hsa-miR-146a-5p	2	hsa-miR-107	ndufv1	2
maml1	hsa-miR-146a-5p	2	hsa-miR-107	ndufv1	2
dynll2	hsa-miR-146a-5p	2	hsa-miR-107	ndufv1	2
slc2a3	hsa-miR-146a-5p	2	hsa-miR-107	ndufv1	2
rev3l	hsa-miR-146a-5p	2	hsa-miR-107	ndufv1	2
notch2	hsa-miR-146a-5p	2	hsa-miR-107	ndufv1	2
med13	hsa-miR-146a-5p	2	hsa-miR-107	ndufv1	2
lcor	hsa-miR-146a-5p	2	hsa-miR-107	ndufv1	2
smad4	hsa-miR-146a-5p	2	hsa-miR-107	ndufv1	2
nfe2l1	hsa-miR-146a-5p	2	hsa-miR-423-5p	nfix	2
prkdc	hsa-miR-146a-5p	2	hsa-miR-423-5p	nfix	2
tet3	hsa-miR-146a-5p	2	hsa-miR-423-5p	nfix	2
rbl1	hsa-miR-146a-5p	3	hsa-miR-107	eif2ak1	3
irak1	hsa-miR-146a-5p	2	hsa-miR-107	eif2ak1	3
maml1	hsa-miR-146a-5p	2	hsa-miR-107	eif2ak1	3
dynll2	hsa-miR-146a-5p	2	hsa-miR-107	eif2ak1	3
slc2a3	hsa-miR-146a-5p	2	hsa-miR-107	eif2ak1	3
rev3l	hsa-miR-146a-5p	2	hsa-miR-107	eif2ak1	3
notch2	hsa-miR-146a-5p	2	hsa-miR-107	eif2ak1	3
med13	hsa-miR-146a-5p	2	hsa-miR-107	eif2ak1	3
lcor	hsa-miR-146a-5p	2	hsa-miR-107	eif2ak1	3
smad4	hsa-miR-146a-5p	2	hsa-miR-107	eif2ak1	3
notch2	hsa-miR-146a-5p	2	hsa-miR-361-3p	tnfrsf12a	2
irak1	hsa-miR-146a-5p	2	hsa-miR-361-3p	tnfrsf12a	2
dynll2	hsa-miR-146a-5p	2	hsa-miR-361-3p	tnfrsf12a	2
nfe2l1	hsa-miR-146a-5p	2	hsa-miR-361-3p	tnfrsf12a	2
nfe2l1	hsa-miR-146a-5p	2	hsa-miR-423-5p	wnt10b	2
prkdc	hsa-miR-146a-5p	2	hsa-miR-423-5p	wnt10b	2
tet3	hsa-miR-146a-5p	2	hsa-miR-423-5p	wnt10b	2
prkdc	hsa-miR-146a-5p	2	hsa-miR-361-5p	kpna4	2
has2	hsa-miR-146a-5p	2	hsa-miR-361-5p	kpna4	2
rev3l	hsa-miR-146a-5p	2	hsa-miR-361-5p	kpna4	2
rbl1	hsa-miR-146a-5p	3	hsa-miR-107	bub1	2
irak1	hsa-miR-146a-5p	2	hsa-miR-107	bub1	2
maml1	hsa-miR-146a-5p	2	hsa-miR-107	bub1	2
dynll2	hsa-miR-146a-5p	2	hsa-miR-107	bub1	2
slc2a3	hsa-miR-146a-5p	2	hsa-miR-107	bub1	2
rev3l	hsa-miR-146a-5p	2	hsa-miR-107	bub1	2
notch2	hsa-miR-146a-5p	2	hsa-miR-107	bub1	2
med13	hsa-miR-146a-5p	2	hsa-miR-107	bub1	2
lcor	hsa-miR-146a-5p	2	hsa-miR-107	bub1	2
smad4	hsa-miR-146a-5p	2	hsa-miR-107	bub1	2
prkdc	hsa-miR-146a-5p	2	hsa-miR-361-5p	cpox	2
has2	hsa-miR-146a-5p	2	hsa-miR-361-5p	cpox	2
rev3l	hsa-miR-146a-5p	2	hsa-miR-361-5p	cpox	2
sft2d2	hsa-miR-146a-5p	2	hsa-miR-342-3p	tsc22d3	2
dynll2	hsa-miR-146a-5p	2	hsa-miR-342-3p	tsc22d3	2
med13	hsa-miR-146a-5p	2	hsa-miR-342-3p	tsc22d3	2
med13	hsa-miR-146a-5p	2	hsa-miR-362-3p	phtf2	2
sft2d2	hsa-miR-146a-5p	2	hsa-miR-362-3p	phtf2	2
sesn3	hsa-miR-146a-5p	2	hsa-miR-362-3p	phtf2	2
irak1	hsa-miR-146a-5p	2	hsa-miR-362-3p	phtf2	2
dynll2	hsa-miR-146a-5p	2	hsa-miR-362-3p	phtf2	2
rbl1	hsa-miR-146a-5p	3	hsa-miR-107	ldoc1	2
irak1	hsa-miR-146a-5p	2	hsa-miR-107	ldoc1	2
maml1	hsa-miR-146a-5p	2	hsa-miR-107	ldoc1	2
dynll2	hsa-miR-146a-5p	2	hsa-miR-107	ldoc1	2
slc2a3	hsa-miR-146a-5p	2	hsa-miR-107	ldoc1	2
rev3l	hsa-miR-146a-5p	2	hsa-miR-107	ldoc1	2
notch2	hsa-miR-146a-5p	2	hsa-miR-107	ldoc1	2
med13	hsa-miR-146a-5p	2	hsa-miR-107	ldoc1	2
lcor	hsa-miR-146a-5p	2	hsa-miR-107	ldoc1	2
smad4	hsa-miR-146a-5p	2	hsa-miR-107	ldoc1	2
rbl1	hsa-miR-146a-5p	3	hsa-miR-107	josd1	2
irak1	hsa-miR-146a-5p	2	hsa-miR-107	josd1	2
maml1	hsa-miR-146a-5p	2	hsa-miR-107	josd1	2
dynll2	hsa-miR-146a-5p	2	hsa-miR-107	josd1	2
slc2a3	hsa-miR-146a-5p	2	hsa-miR-107	josd1	2
rev3l	hsa-miR-146a-5p	2	hsa-miR-107	josd1	2
notch2	hsa-miR-146a-5p	2	hsa-miR-107	josd1	2
med13	hsa-miR-146a-5p	2	hsa-miR-107	josd1	2
lcor	hsa-miR-146a-5p	2	hsa-miR-107	josd1	2
smad4	hsa-miR-146a-5p	2	hsa-miR-107	josd1	2
nfe2l1	hsa-miR-146a-5p	2	hsa-miR-423-5p	mt-nd5	2
prkdc	hsa-miR-146a-5p	2	hsa-miR-423-5p	mt-nd5	2
tet3	hsa-miR-146a-5p	2	hsa-miR-423-5p	mt-nd5	2
prkdc	hsa-miR-146a-5p	2	hsa-miR-628-3p	myo1d	2
notch2	hsa-miR-146a-5p	2	hsa-miR-28-5p	snx2	2
smad4	hsa-miR-146a-5p	2	hsa-miR-28-5p	snx2	2
maml1	hsa-miR-146a-5p	2	hsa-miR-28-5p	snx2	2
sft2d2	hsa-miR-146a-5p	2	hsa-miR-28-5p	snx2	2
nfe2l1	hsa-miR-146a-5p	2	hsa-miR-28-5p	snx2	2
prkdc	hsa-miR-146a-5p	2	hsa-miR-361-5p	rnf19a	2
has2	hsa-miR-146a-5p	2	hsa-miR-361-5p	rnf19a	2
rev3l	hsa-miR-146a-5p	2	hsa-miR-361-5p	rnf19a	2
rbl1	hsa-miR-146a-5p	3	hsa-miR-107	plod1	2
irak1	hsa-miR-146a-5p	2	hsa-miR-107	plod1	2
maml1	hsa-miR-146a-5p	2	hsa-miR-107	plod1	2
dynll2	hsa-miR-146a-5p	2	hsa-miR-107	plod1	2
slc2a3	hsa-miR-146a-5p	2	hsa-miR-107	plod1	2
rev3l	hsa-miR-146a-5p	2	hsa-miR-107	plod1	2
notch2	hsa-miR-146a-5p	2	hsa-miR-107	plod1	2
med13	hsa-miR-146a-5p	2	hsa-miR-107	plod1	2
lcor	hsa-miR-146a-5p	2	hsa-miR-107	plod1	2
smad4	hsa-miR-146a-5p	2	hsa-miR-107	plod1	2
notch2	hsa-miR-146a-5p	2	hsa-miR-28-5p	tollip	2
smad4	hsa-miR-146a-5p	2	hsa-miR-28-5p	tollip	2
maml1	hsa-miR-146a-5p	2	hsa-miR-28-5p	tollip	2
sft2d2	hsa-miR-146a-5p	2	hsa-miR-28-5p	tollip	2
nfe2l1	hsa-miR-146a-5p	2	hsa-miR-28-5p	tollip	2
rbl1	hsa-miR-146a-5p	3	hsa-miR-107	tnfrsf11a	2
irak1	hsa-miR-146a-5p	2	hsa-miR-107	tnfrsf11a	2
maml1	hsa-miR-146a-5p	2	hsa-miR-107	tnfrsf11a	2
dynll2	hsa-miR-146a-5p	2	hsa-miR-107	tnfrsf11a	2
slc2a3	hsa-miR-146a-5p	2	hsa-miR-107	tnfrsf11a	2
rev3l	hsa-miR-146a-5p	2	hsa-miR-107	tnfrsf11a	2
notch2	hsa-miR-146a-5p	2	hsa-miR-107	tnfrsf11a	2
med13	hsa-miR-146a-5p	2	hsa-miR-107	tnfrsf11a	2
lcor	hsa-miR-146a-5p	2	hsa-miR-107	tnfrsf11a	2
smad4	hsa-miR-146a-5p	2	hsa-miR-107	tnfrsf11a	2
dynll2	hsa-miR-146a-5p	2	hsa-miR-331-3p	jup	2
tp53inp1	hsa-miR-146a-5p	2	hsa-miR-331-3p	jup	2
sesn3	hsa-miR-146a-5p	2	hsa-miR-576-3p	zc2hc1a	2
med13	hsa-miR-146a-5p	2	hsa-miR-576-3p	zc2hc1a	2
lcor	hsa-miR-146a-5p	2	hsa-miR-576-3p	zc2hc1a	2
hspa4l	hsa-miR-146a-5p	2	hsa-miR-576-3p	zc2hc1a	2
smad4	hsa-miR-146a-5p	2	hsa-miR-576-3p	zc2hc1a	2
nfe2l1	hsa-miR-146a-5p	2	hsa-miR-423-5p	sesn2	3
prkdc	hsa-miR-146a-5p	2	hsa-miR-423-5p	sesn2	3
tet3	hsa-miR-146a-5p	2	hsa-miR-423-5p	sesn2	3
rbl1	hsa-miR-146a-5p	3	hsa-miR-107	prdx4	2
irak1	hsa-miR-146a-5p	2	hsa-miR-107	prdx4	2
maml1	hsa-miR-146a-5p	2	hsa-miR-107	prdx4	2
dynll2	hsa-miR-146a-5p	2	hsa-miR-107	prdx4	2
slc2a3	hsa-miR-146a-5p	2	hsa-miR-107	prdx4	2
rev3l	hsa-miR-146a-5p	2	hsa-miR-107	prdx4	2
notch2	hsa-miR-146a-5p	2	hsa-miR-107	prdx4	2
med13	hsa-miR-146a-5p	2	hsa-miR-107	prdx4	2
lcor	hsa-miR-146a-5p	2	hsa-miR-107	prdx4	2
smad4	hsa-miR-146a-5p	2	hsa-miR-107	prdx4	2
notch2	hsa-miR-146a-5p	2	hsa-miR-574-5p	fem1c	3
smad4	hsa-miR-146a-5p	2	hsa-miR-574-5p	fem1c	3
lcor	hsa-miR-146a-5p	2	hsa-miR-574-5p	fem1c	3
med13	hsa-miR-146a-5p	2	hsa-miR-362-3p	ankrd40	2
sft2d2	hsa-miR-146a-5p	2	hsa-miR-362-3p	ankrd40	2
sesn3	hsa-miR-146a-5p	2	hsa-miR-362-3p	ankrd40	2
irak1	hsa-miR-146a-5p	2	hsa-miR-362-3p	ankrd40	2
dynll2	hsa-miR-146a-5p	2	hsa-miR-362-3p	ankrd40	2
notch2	hsa-miR-146a-5p	2	hsa-miR-574-5p	olr1	2
smad4	hsa-miR-146a-5p	2	hsa-miR-574-5p	olr1	2
lcor	hsa-miR-146a-5p	2	hsa-miR-574-5p	olr1	2
rbl1	hsa-miR-146a-5p	3	hsa-miR-107	mkks	2
irak1	hsa-miR-146a-5p	2	hsa-miR-107	mkks	2
maml1	hsa-miR-146a-5p	2	hsa-miR-107	mkks	2
dynll2	hsa-miR-146a-5p	2	hsa-miR-107	mkks	2
slc2a3	hsa-miR-146a-5p	2	hsa-miR-107	mkks	2
rev3l	hsa-miR-146a-5p	2	hsa-miR-107	mkks	2
notch2	hsa-miR-146a-5p	2	hsa-miR-107	mkks	2
med13	hsa-miR-146a-5p	2	hsa-miR-107	mkks	2
lcor	hsa-miR-146a-5p	2	hsa-miR-107	mkks	2
smad4	hsa-miR-146a-5p	2	hsa-miR-107	mkks	2
nfe2l1	hsa-miR-146a-5p	2	hsa-miR-423-5p	pde3a	2
prkdc	hsa-miR-146a-5p	2	hsa-miR-423-5p	pde3a	2
tet3	hsa-miR-146a-5p	2	hsa-miR-423-5p	pde3a	2
nfe2l1	hsa-miR-146a-5p	2	hsa-miR-423-5p	znf740	2
prkdc	hsa-miR-146a-5p	2	hsa-miR-423-5p	znf740	2
tet3	hsa-miR-146a-5p	2	hsa-miR-423-5p	znf740	2
prkdc	hsa-miR-146a-5p	2	hsa-miR-361-5p	stau1	2
has2	hsa-miR-146a-5p	2	hsa-miR-361-5p	stau1	2
rev3l	hsa-miR-146a-5p	2	hsa-miR-361-5p	stau1	2
tet3	hsa-miR-146a-5p	2	hsa-miR-542-3p	aox1	2
rbl1	hsa-miR-146a-5p	3	hsa-miR-542-3p	aox1	2
prkdc	hsa-miR-146a-5p	2	hsa-miR-542-3p	aox1	2
med13	hsa-miR-146a-5p	2	hsa-miR-542-3p	aox1	2
med13	hsa-miR-146a-5p	2	hsa-miR-362-3p	wdr37	2
sft2d2	hsa-miR-146a-5p	2	hsa-miR-362-3p	wdr37	2
sesn3	hsa-miR-146a-5p	2	hsa-miR-362-3p	wdr37	2
irak1	hsa-miR-146a-5p	2	hsa-miR-362-3p	wdr37	2
dynll2	hsa-miR-146a-5p	2	hsa-miR-362-3p	wdr37	2
tet3	hsa-miR-146a-5p	2	hsa-miR-542-3p	elf1	2
rbl1	hsa-miR-146a-5p	3	hsa-miR-542-3p	elf1	2
prkdc	hsa-miR-146a-5p	2	hsa-miR-542-3p	elf1	2
med13	hsa-miR-146a-5p	2	hsa-miR-542-3p	elf1	2
slc2a3	hsa-miR-146a-5p	2	hsa-miR-520d-5p	wdr45b	2
sft2d2	hsa-miR-146a-5p	2	hsa-miR-342-3p	srf	2
dynll2	hsa-miR-146a-5p	2	hsa-miR-342-3p	srf	2
med13	hsa-miR-146a-5p	2	hsa-miR-342-3p	srf	2
rbl1	hsa-miR-146a-5p	3	hsa-miR-107	nploc4	2
irak1	hsa-miR-146a-5p	2	hsa-miR-107	nploc4	2
maml1	hsa-miR-146a-5p	2	hsa-miR-107	nploc4	2
dynll2	hsa-miR-146a-5p	2	hsa-miR-107	nploc4	2
slc2a3	hsa-miR-146a-5p	2	hsa-miR-107	nploc4	2
rev3l	hsa-miR-146a-5p	2	hsa-miR-107	nploc4	2
notch2	hsa-miR-146a-5p	2	hsa-miR-107	nploc4	2
med13	hsa-miR-146a-5p	2	hsa-miR-107	nploc4	2
lcor	hsa-miR-146a-5p	2	hsa-miR-107	nploc4	2
smad4	hsa-miR-146a-5p	2	hsa-miR-107	nploc4	2
prkdc	hsa-miR-146a-5p	2	hsa-miR-361-5p	cspp1	2
has2	hsa-miR-146a-5p	2	hsa-miR-361-5p	cspp1	2
rev3l	hsa-miR-146a-5p	2	hsa-miR-361-5p	cspp1	2
prkdc	hsa-miR-146a-5p	2	hsa-miR-361-5p	lmbrd2	2
has2	hsa-miR-146a-5p	2	hsa-miR-361-5p	lmbrd2	2
rev3l	hsa-miR-146a-5p	2	hsa-miR-361-5p	lmbrd2	2
rbl1	hsa-miR-146a-5p	3	hsa-miR-107	nos3	2
irak1	hsa-miR-146a-5p	2	hsa-miR-107	nos3	2
maml1	hsa-miR-146a-5p	2	hsa-miR-107	nos3	2
dynll2	hsa-miR-146a-5p	2	hsa-miR-107	nos3	2
slc2a3	hsa-miR-146a-5p	2	hsa-miR-107	nos3	2
rev3l	hsa-miR-146a-5p	2	hsa-miR-107	nos3	2
notch2	hsa-miR-146a-5p	2	hsa-miR-107	nos3	2
med13	hsa-miR-146a-5p	2	hsa-miR-107	nos3	2
lcor	hsa-miR-146a-5p	2	hsa-miR-107	nos3	2
smad4	hsa-miR-146a-5p	2	hsa-miR-107	nos3	2
tp53inp1	hsa-miR-146a-5p	2	hsa-miR-502-3p	sec11c	2
lcor	hsa-miR-146a-5p	2	hsa-miR-502-3p	sec11c	2
sesn3	hsa-miR-146a-5p	2	hsa-miR-502-3p	sec11c	2
tet3	hsa-miR-146a-5p	2	hsa-miR-502-3p	sec11c	2
prkdc	hsa-miR-146a-5p	2	hsa-miR-502-3p	sec11c	2
rev3l	hsa-miR-146a-5p	2	hsa-miR-502-3p	sec11c	2
sesn3	hsa-miR-146a-5p	2	hsa-miR-576-3p	btbd1	2
med13	hsa-miR-146a-5p	2	hsa-miR-576-3p	btbd1	2
lcor	hsa-miR-146a-5p	2	hsa-miR-576-3p	btbd1	2
hspa4l	hsa-miR-146a-5p	2	hsa-miR-576-3p	btbd1	2
smad4	hsa-miR-146a-5p	2	hsa-miR-576-3p	btbd1	2
rbl1	hsa-miR-146a-5p	3	hsa-miR-107	inf2	2
irak1	hsa-miR-146a-5p	2	hsa-miR-107	inf2	2
maml1	hsa-miR-146a-5p	2	hsa-miR-107	inf2	2
dynll2	hsa-miR-146a-5p	2	hsa-miR-107	inf2	2
slc2a3	hsa-miR-146a-5p	2	hsa-miR-107	inf2	2
rev3l	hsa-miR-146a-5p	2	hsa-miR-107	inf2	2
notch2	hsa-miR-146a-5p	2	hsa-miR-107	inf2	2
med13	hsa-miR-146a-5p	2	hsa-miR-107	inf2	2
lcor	hsa-miR-146a-5p	2	hsa-miR-107	inf2	2
smad4	hsa-miR-146a-5p	2	hsa-miR-107	inf2	2
notch2	hsa-miR-146a-5p	2	hsa-miR-765	sparc	2
has2	hsa-miR-146a-5p	2	hsa-miR-765	sparc	2
smad4	hsa-miR-146a-5p	2	hsa-miR-483-3p	ksr2	2
cds2	hsa-miR-146a-5p	2	hsa-miR-483-3p	ksr2	2
notch2	hsa-miR-146a-5p	2	hsa-miR-483-3p	ksr2	2
med13	hsa-miR-146a-5p	2	hsa-miR-483-3p	ksr2	2
rbl1	hsa-miR-146a-5p	3	hsa-miR-107	kifap3	2
irak1	hsa-miR-146a-5p	2	hsa-miR-107	kifap3	2
maml1	hsa-miR-146a-5p	2	hsa-miR-107	kifap3	2
dynll2	hsa-miR-146a-5p	2	hsa-miR-107	kifap3	2
slc2a3	hsa-miR-146a-5p	2	hsa-miR-107	kifap3	2
rev3l	hsa-miR-146a-5p	2	hsa-miR-107	kifap3	2
notch2	hsa-miR-146a-5p	2	hsa-miR-107	kifap3	2
med13	hsa-miR-146a-5p	2	hsa-miR-107	kifap3	2
lcor	hsa-miR-146a-5p	2	hsa-miR-107	kifap3	2
smad4	hsa-miR-146a-5p	2	hsa-miR-107	kifap3	2
rbl1	hsa-miR-146a-5p	3	hsa-miR-107	znf592	2
irak1	hsa-miR-146a-5p	2	hsa-miR-107	znf592	2
maml1	hsa-miR-146a-5p	2	hsa-miR-107	znf592	2
dynll2	hsa-miR-146a-5p	2	hsa-miR-107	znf592	2
slc2a3	hsa-miR-146a-5p	2	hsa-miR-107	znf592	2
rev3l	hsa-miR-146a-5p	2	hsa-miR-107	znf592	2
notch2	hsa-miR-146a-5p	2	hsa-miR-107	znf592	2
med13	hsa-miR-146a-5p	2	hsa-miR-107	znf592	2
lcor	hsa-miR-146a-5p	2	hsa-miR-107	znf592	2
smad4	hsa-miR-146a-5p	2	hsa-miR-107	znf592	2
nfe2l1	hsa-miR-146a-5p	2	hsa-miR-423-5p	nos1ap	2
prkdc	hsa-miR-146a-5p	2	hsa-miR-423-5p	nos1ap	2
tet3	hsa-miR-146a-5p	2	hsa-miR-423-5p	nos1ap	2
irak1	hsa-miR-146a-5p	2	hsa-miR-339-5p	2008-09-01	2
tp53inp1	hsa-miR-146a-5p	2	hsa-miR-339-5p	2008-09-01	2
med13	hsa-miR-146a-5p	2	hsa-miR-362-3p	tmem79	2
sft2d2	hsa-miR-146a-5p	2	hsa-miR-362-3p	tmem79	2
sesn3	hsa-miR-146a-5p	2	hsa-miR-362-3p	tmem79	2
irak1	hsa-miR-146a-5p	2	hsa-miR-362-3p	tmem79	2
dynll2	hsa-miR-146a-5p	2	hsa-miR-362-3p	tmem79	2
nfe2l1	hsa-miR-146a-5p	2	hsa-miR-423-5p	tnfaip3	2
prkdc	hsa-miR-146a-5p	2	hsa-miR-423-5p	tnfaip3	2
tet3	hsa-miR-146a-5p	2	hsa-miR-423-5p	tnfaip3	2
prkdc	hsa-miR-146a-5p	2	hsa-miR-361-5p	ttc19	2
has2	hsa-miR-146a-5p	2	hsa-miR-361-5p	ttc19	2
rev3l	hsa-miR-146a-5p	2	hsa-miR-361-5p	ttc19	2
notch2	hsa-miR-146a-5p	2	hsa-miR-361-3p	pnpla6	2
irak1	hsa-miR-146a-5p	2	hsa-miR-361-3p	pnpla6	2
dynll2	hsa-miR-146a-5p	2	hsa-miR-361-3p	pnpla6	2
nfe2l1	hsa-miR-146a-5p	2	hsa-miR-361-3p	pnpla6	2
rbl1	hsa-miR-146a-5p	3	hsa-miR-107	fgfrl1	3
irak1	hsa-miR-146a-5p	2	hsa-miR-107	fgfrl1	3
maml1	hsa-miR-146a-5p	2	hsa-miR-107	fgfrl1	3
dynll2	hsa-miR-146a-5p	2	hsa-miR-107	fgfrl1	3
slc2a3	hsa-miR-146a-5p	2	hsa-miR-107	fgfrl1	3
rev3l	hsa-miR-146a-5p	2	hsa-miR-107	fgfrl1	3
notch2	hsa-miR-146a-5p	2	hsa-miR-107	fgfrl1	3
med13	hsa-miR-146a-5p	2	hsa-miR-107	fgfrl1	3
lcor	hsa-miR-146a-5p	2	hsa-miR-107	fgfrl1	3
smad4	hsa-miR-146a-5p	2	hsa-miR-107	fgfrl1	3
lcor	hsa-miR-146a-5p	2	hsa-miR-513a-5p	nfkbia	2
smad4	hsa-miR-146a-5p	2	hsa-miR-513a-5p	nfkbia	2
rbl1	hsa-miR-146a-5p	3	hsa-miR-107	mdh2	2
irak1	hsa-miR-146a-5p	2	hsa-miR-107	mdh2	2
maml1	hsa-miR-146a-5p	2	hsa-miR-107	mdh2	2
dynll2	hsa-miR-146a-5p	2	hsa-miR-107	mdh2	2
slc2a3	hsa-miR-146a-5p	2	hsa-miR-107	mdh2	2
rev3l	hsa-miR-146a-5p	2	hsa-miR-107	mdh2	2
notch2	hsa-miR-146a-5p	2	hsa-miR-107	mdh2	2
med13	hsa-miR-146a-5p	2	hsa-miR-107	mdh2	2
lcor	hsa-miR-146a-5p	2	hsa-miR-107	mdh2	2
smad4	hsa-miR-146a-5p	2	hsa-miR-107	mdh2	2
nfe2l1	hsa-miR-146a-5p	2	hsa-miR-423-5p	clptm1	2
prkdc	hsa-miR-146a-5p	2	hsa-miR-423-5p	clptm1	2
tet3	hsa-miR-146a-5p	2	hsa-miR-423-5p	clptm1	2
prkdc	hsa-miR-146a-5p	2	hsa-miR-142-3p	bod1	2
lcor	hsa-miR-146a-5p	2	hsa-miR-142-3p	bod1	2
smad4	hsa-miR-146a-5p	2	hsa-miR-142-3p	bod1	2
tet3	hsa-miR-146a-5p	2	hsa-miR-142-3p	bod1	2
irak1	hsa-miR-146a-5p	2	hsa-miR-142-3p	bod1	2
nfe2l1	hsa-miR-146a-5p	2	hsa-miR-423-5p	plxnd1	3
prkdc	hsa-miR-146a-5p	2	hsa-miR-423-5p	plxnd1	3
tet3	hsa-miR-146a-5p	2	hsa-miR-423-5p	plxnd1	3
prkdc	hsa-miR-146a-5p	2	hsa-miR-361-5p	prpf4b	4
has2	hsa-miR-146a-5p	2	hsa-miR-361-5p	prpf4b	4
rev3l	hsa-miR-146a-5p	2	hsa-miR-361-5p	prpf4b	4
med13	hsa-miR-146a-5p	2	hsa-miR-140-3p	tmed10	2
sft2d2	hsa-miR-146a-5p	2	hsa-miR-140-3p	tmed10	2
dynll2	hsa-miR-146a-5p	2	hsa-miR-140-3p	tmed10	2
tet3	hsa-miR-146a-5p	2	hsa-miR-140-3p	tmed10	2
cds2	hsa-miR-146a-5p	2	hsa-miR-140-3p	tmed10	2
rbl1	hsa-miR-146a-5p	3	hsa-miR-107	klf4	2
irak1	hsa-miR-146a-5p	2	hsa-miR-107	klf4	2
maml1	hsa-miR-146a-5p	2	hsa-miR-107	klf4	2
dynll2	hsa-miR-146a-5p	2	hsa-miR-107	klf4	2
slc2a3	hsa-miR-146a-5p	2	hsa-miR-107	klf4	2
rev3l	hsa-miR-146a-5p	2	hsa-miR-107	klf4	2
notch2	hsa-miR-146a-5p	2	hsa-miR-107	klf4	2
med13	hsa-miR-146a-5p	2	hsa-miR-107	klf4	2
lcor	hsa-miR-146a-5p	2	hsa-miR-107	klf4	2
smad4	hsa-miR-146a-5p	2	hsa-miR-107	klf4	2
prkdc	hsa-miR-146a-5p	2	hsa-miR-361-5p	serinc3	2
has2	hsa-miR-146a-5p	2	hsa-miR-361-5p	serinc3	2
rev3l	hsa-miR-146a-5p	2	hsa-miR-361-5p	serinc3	2
notch2	hsa-miR-146a-5p	2	hsa-miR-362-5p	znf346	2
prkdc	hsa-miR-146a-5p	2	hsa-miR-628-3p	ptp4a1	2
prkdc	hsa-miR-146a-5p	2	hsa-miR-361-5p	mfap3	2
has2	hsa-miR-146a-5p	2	hsa-miR-361-5p	mfap3	2
rev3l	hsa-miR-146a-5p	2	hsa-miR-361-5p	mfap3	2
lcor	hsa-miR-146a-5p	2	hsa-miR-513a-5p	gnl1	2
smad4	hsa-miR-146a-5p	2	hsa-miR-513a-5p	gnl1	2
notch2	hsa-miR-146a-5p	2	hsa-miR-361-3p	ip6k2	2
irak1	hsa-miR-146a-5p	2	hsa-miR-361-3p	ip6k2	2
dynll2	hsa-miR-146a-5p	2	hsa-miR-361-3p	ip6k2	2
nfe2l1	hsa-miR-146a-5p	2	hsa-miR-361-3p	ip6k2	2
rbl1	hsa-miR-146a-5p	3	hsa-miR-107	med11	2
irak1	hsa-miR-146a-5p	2	hsa-miR-107	med11	2
maml1	hsa-miR-146a-5p	2	hsa-miR-107	med11	2
dynll2	hsa-miR-146a-5p	2	hsa-miR-107	med11	2
slc2a3	hsa-miR-146a-5p	2	hsa-miR-107	med11	2
rev3l	hsa-miR-146a-5p	2	hsa-miR-107	med11	2
notch2	hsa-miR-146a-5p	2	hsa-miR-107	med11	2
med13	hsa-miR-146a-5p	2	hsa-miR-107	med11	2
lcor	hsa-miR-146a-5p	2	hsa-miR-107	med11	2
smad4	hsa-miR-146a-5p	2	hsa-miR-107	med11	2
rbl1	hsa-miR-146a-5p	3	hsa-miR-324-5p	ugt8	2
dynll2	hsa-miR-146a-5p	2	hsa-miR-324-5p	ugt8	2
prkdc	hsa-miR-146a-5p	2	hsa-miR-361-5p	arhgef12	2
has2	hsa-miR-146a-5p	2	hsa-miR-361-5p	arhgef12	2
rev3l	hsa-miR-146a-5p	2	hsa-miR-361-5p	arhgef12	2
dynll2	hsa-miR-146a-5p	2	hsa-miR-331-3p	agrn	2
tp53inp1	hsa-miR-146a-5p	2	hsa-miR-331-3p	agrn	2
prkdc	hsa-miR-146a-5p	2	hsa-miR-361-5p	ppip5k2	2
has2	hsa-miR-146a-5p	2	hsa-miR-361-5p	ppip5k2	2
rev3l	hsa-miR-146a-5p	2	hsa-miR-361-5p	ppip5k2	2
nfe2l1	hsa-miR-146a-5p	2	hsa-miR-338-3p	atp5j2-ptcd1	2
prkdc	hsa-miR-146a-5p	2	hsa-miR-338-3p	atp5j2-ptcd1	2
lcor	hsa-miR-146a-5p	2	hsa-miR-338-3p	atp5j2-ptcd1	2
notch2	hsa-miR-146a-5p	2	hsa-miR-338-3p	atp5j2-ptcd1	2
tet3	hsa-miR-146a-5p	2	hsa-miR-338-3p	atp5j2-ptcd1	2
smad4	hsa-miR-146a-5p	2	hsa-miR-338-3p	atp5j2-ptcd1	2
notch2	hsa-miR-146a-5p	2	hsa-miR-574-5p	rnf220	2
smad4	hsa-miR-146a-5p	2	hsa-miR-574-5p	rnf220	2
lcor	hsa-miR-146a-5p	2	hsa-miR-574-5p	rnf220	2
notch2	hsa-miR-146a-5p	2	hsa-miR-361-3p	cdr2	2
irak1	hsa-miR-146a-5p	2	hsa-miR-361-3p	cdr2	2
dynll2	hsa-miR-146a-5p	2	hsa-miR-361-3p	cdr2	2
nfe2l1	hsa-miR-146a-5p	2	hsa-miR-361-3p	cdr2	2
sft2d2	hsa-miR-146a-5p	2	hsa-miR-342-3p	ier3	2
dynll2	hsa-miR-146a-5p	2	hsa-miR-342-3p	ier3	2
med13	hsa-miR-146a-5p	2	hsa-miR-342-3p	ier3	2
notch2	hsa-miR-146a-5p	2	hsa-miR-361-3p	eif4e2	2
irak1	hsa-miR-146a-5p	2	hsa-miR-361-3p	eif4e2	2
dynll2	hsa-miR-146a-5p	2	hsa-miR-361-3p	eif4e2	2
nfe2l1	hsa-miR-146a-5p	2	hsa-miR-361-3p	eif4e2	2
lcor	hsa-miR-146a-5p	2	hsa-miR-513a-5p	cep170	2
smad4	hsa-miR-146a-5p	2	hsa-miR-513a-5p	cep170	2
tp53inp1	hsa-miR-146a-5p	2	hsa-miR-502-3p	ctbp1	2
lcor	hsa-miR-146a-5p	2	hsa-miR-502-3p	ctbp1	2
sesn3	hsa-miR-146a-5p	2	hsa-miR-502-3p	ctbp1	2
tet3	hsa-miR-146a-5p	2	hsa-miR-502-3p	ctbp1	2
prkdc	hsa-miR-146a-5p	2	hsa-miR-502-3p	ctbp1	2
rev3l	hsa-miR-146a-5p	2	hsa-miR-502-3p	ctbp1	2
prkdc	hsa-miR-146a-5p	2	hsa-miR-361-5p	itgb1	2
has2	hsa-miR-146a-5p	2	hsa-miR-361-5p	itgb1	2
rev3l	hsa-miR-146a-5p	2	hsa-miR-361-5p	itgb1	2
notch2	hsa-miR-146a-5p	2	hsa-miR-765	ntrk3	2
has2	hsa-miR-146a-5p	2	hsa-miR-765	ntrk3	2
tet3	hsa-miR-146a-5p	2	hsa-miR-542-3p	pdia6	2
rbl1	hsa-miR-146a-5p	3	hsa-miR-542-3p	pdia6	2
prkdc	hsa-miR-146a-5p	2	hsa-miR-542-3p	pdia6	2
med13	hsa-miR-146a-5p	2	hsa-miR-542-3p	pdia6	2
sft2d2	hsa-miR-146a-5p	2	hsa-miR-342-3p	api5	2
dynll2	hsa-miR-146a-5p	2	hsa-miR-342-3p	api5	2
med13	hsa-miR-146a-5p	2	hsa-miR-342-3p	api5	2
sft2d2	hsa-miR-146a-5p	2	hsa-miR-342-3p	mcm6	2
dynll2	hsa-miR-146a-5p	2	hsa-miR-342-3p	mcm6	2
med13	hsa-miR-146a-5p	2	hsa-miR-342-3p	mcm6	2
tet3	hsa-miR-146a-5p	2	hsa-miR-542-3p	herc2	2
rbl1	hsa-miR-146a-5p	3	hsa-miR-542-3p	herc2	2
prkdc	hsa-miR-146a-5p	2	hsa-miR-542-3p	herc2	2
med13	hsa-miR-146a-5p	2	hsa-miR-542-3p	herc2	2
prkdc	hsa-miR-146a-5p	2	hsa-miR-142-3p	znf438	2
lcor	hsa-miR-146a-5p	2	hsa-miR-142-3p	znf438	2
smad4	hsa-miR-146a-5p	2	hsa-miR-142-3p	znf438	2
tet3	hsa-miR-146a-5p	2	hsa-miR-142-3p	znf438	2
irak1	hsa-miR-146a-5p	2	hsa-miR-142-3p	znf438	2
tp53inp1	hsa-miR-146a-5p	2	hsa-miR-140-5p	ncstn	2
rev3l	hsa-miR-146a-5p	2	hsa-miR-140-5p	ncstn	2
med13	hsa-miR-146a-5p	2	hsa-miR-140-5p	ncstn	2
sft2d2	hsa-miR-146a-5p	2	hsa-miR-140-5p	ncstn	2
nfe2l1	hsa-miR-146a-5p	2	hsa-miR-423-5p	mark2	5
prkdc	hsa-miR-146a-5p	2	hsa-miR-423-5p	mark2	5
tet3	hsa-miR-146a-5p	2	hsa-miR-423-5p	mark2	5
rbl1	hsa-miR-146a-5p	3	hsa-miR-107	hist1h2bj	2
irak1	hsa-miR-146a-5p	2	hsa-miR-107	hist1h2bj	2
maml1	hsa-miR-146a-5p	2	hsa-miR-107	hist1h2bj	2
dynll2	hsa-miR-146a-5p	2	hsa-miR-107	hist1h2bj	2
slc2a3	hsa-miR-146a-5p	2	hsa-miR-107	hist1h2bj	2
rev3l	hsa-miR-146a-5p	2	hsa-miR-107	hist1h2bj	2
notch2	hsa-miR-146a-5p	2	hsa-miR-107	hist1h2bj	2
med13	hsa-miR-146a-5p	2	hsa-miR-107	hist1h2bj	2
lcor	hsa-miR-146a-5p	2	hsa-miR-107	hist1h2bj	2
smad4	hsa-miR-146a-5p	2	hsa-miR-107	hist1h2bj	2
nfe2l1	hsa-miR-146a-5p	2	hsa-miR-423-5p	bcl3	2
prkdc	hsa-miR-146a-5p	2	hsa-miR-423-5p	bcl3	2
tet3	hsa-miR-146a-5p	2	hsa-miR-423-5p	bcl3	2
notch2	hsa-miR-146a-5p	2	hsa-miR-361-3p	aars	2
irak1	hsa-miR-146a-5p	2	hsa-miR-361-3p	aars	2
dynll2	hsa-miR-146a-5p	2	hsa-miR-361-3p	aars	2
nfe2l1	hsa-miR-146a-5p	2	hsa-miR-361-3p	aars	2
nfe2l1	hsa-miR-146a-5p	2	hsa-miR-423-5p	slc6a9	4
prkdc	hsa-miR-146a-5p	2	hsa-miR-423-5p	slc6a9	4
tet3	hsa-miR-146a-5p	2	hsa-miR-423-5p	slc6a9	4
nfe2l1	hsa-miR-146a-5p	2	hsa-miR-423-5p	letmd1	2
prkdc	hsa-miR-146a-5p	2	hsa-miR-423-5p	letmd1	2
tet3	hsa-miR-146a-5p	2	hsa-miR-423-5p	letmd1	2
rbl1	hsa-miR-146a-5p	3	hsa-miR-107	fzd2	2
irak1	hsa-miR-146a-5p	2	hsa-miR-107	fzd2	2
maml1	hsa-miR-146a-5p	2	hsa-miR-107	fzd2	2
dynll2	hsa-miR-146a-5p	2	hsa-miR-107	fzd2	2
slc2a3	hsa-miR-146a-5p	2	hsa-miR-107	fzd2	2
rev3l	hsa-miR-146a-5p	2	hsa-miR-107	fzd2	2
notch2	hsa-miR-146a-5p	2	hsa-miR-107	fzd2	2
med13	hsa-miR-146a-5p	2	hsa-miR-107	fzd2	2
lcor	hsa-miR-146a-5p	2	hsa-miR-107	fzd2	2
smad4	hsa-miR-146a-5p	2	hsa-miR-107	fzd2	2
med13	hsa-miR-146a-5p	2	hsa-miR-362-3p	fgf9	2
sft2d2	hsa-miR-146a-5p	2	hsa-miR-362-3p	fgf9	2
sesn3	hsa-miR-146a-5p	2	hsa-miR-362-3p	fgf9	2
irak1	hsa-miR-146a-5p	2	hsa-miR-362-3p	fgf9	2
dynll2	hsa-miR-146a-5p	2	hsa-miR-362-3p	fgf9	2
nfe2l1	hsa-miR-146a-5p	2	hsa-miR-423-5p	rps4x	2
prkdc	hsa-miR-146a-5p	2	hsa-miR-423-5p	rps4x	2
tet3	hsa-miR-146a-5p	2	hsa-miR-423-5p	rps4x	2
rbl1	hsa-miR-146a-5p	3	hsa-miR-107	kiaa0196	2
irak1	hsa-miR-146a-5p	2	hsa-miR-107	kiaa0196	2
maml1	hsa-miR-146a-5p	2	hsa-miR-107	kiaa0196	2
dynll2	hsa-miR-146a-5p	2	hsa-miR-107	kiaa0196	2
slc2a3	hsa-miR-146a-5p	2	hsa-miR-107	kiaa0196	2
rev3l	hsa-miR-146a-5p	2	hsa-miR-107	kiaa0196	2
notch2	hsa-miR-146a-5p	2	hsa-miR-107	kiaa0196	2
med13	hsa-miR-146a-5p	2	hsa-miR-107	kiaa0196	2
lcor	hsa-miR-146a-5p	2	hsa-miR-107	kiaa0196	2
smad4	hsa-miR-146a-5p	2	hsa-miR-107	kiaa0196	2
notch2	hsa-miR-146a-5p	2	hsa-miR-28-5p	tbrg4	2
smad4	hsa-miR-146a-5p	2	hsa-miR-28-5p	tbrg4	2
maml1	hsa-miR-146a-5p	2	hsa-miR-28-5p	tbrg4	2
sft2d2	hsa-miR-146a-5p	2	hsa-miR-28-5p	tbrg4	2
nfe2l1	hsa-miR-146a-5p	2	hsa-miR-28-5p	tbrg4	2
notch2	hsa-miR-146a-5p	2	hsa-miR-28-5p	psenen	2
smad4	hsa-miR-146a-5p	2	hsa-miR-28-5p	psenen	2
maml1	hsa-miR-146a-5p	2	hsa-miR-28-5p	psenen	2
sft2d2	hsa-miR-146a-5p	2	hsa-miR-28-5p	psenen	2
nfe2l1	hsa-miR-146a-5p	2	hsa-miR-28-5p	psenen	2
slc2a3	hsa-miR-146a-5p	2	hsa-miR-199b-5p	c19orf25	2
prkdc	hsa-miR-146a-5p	2	hsa-miR-199b-5p	c19orf25	2
prkdc	hsa-miR-146a-5p	2	hsa-miR-142-3p	znf730	2
lcor	hsa-miR-146a-5p	2	hsa-miR-142-3p	znf730	2
smad4	hsa-miR-146a-5p	2	hsa-miR-142-3p	znf730	2
tet3	hsa-miR-146a-5p	2	hsa-miR-142-3p	znf730	2
irak1	hsa-miR-146a-5p	2	hsa-miR-142-3p	znf730	2
rbl1	hsa-miR-146a-5p	3	hsa-miR-107	immt	2
irak1	hsa-miR-146a-5p	2	hsa-miR-107	immt	2
maml1	hsa-miR-146a-5p	2	hsa-miR-107	immt	2
dynll2	hsa-miR-146a-5p	2	hsa-miR-107	immt	2
slc2a3	hsa-miR-146a-5p	2	hsa-miR-107	immt	2
rev3l	hsa-miR-146a-5p	2	hsa-miR-107	immt	2
notch2	hsa-miR-146a-5p	2	hsa-miR-107	immt	2
med13	hsa-miR-146a-5p	2	hsa-miR-107	immt	2
lcor	hsa-miR-146a-5p	2	hsa-miR-107	immt	2
smad4	hsa-miR-146a-5p	2	hsa-miR-107	immt	2
notch2	hsa-miR-146a-5p	2	hsa-miR-574-5p	katnal1	3
smad4	hsa-miR-146a-5p	2	hsa-miR-574-5p	katnal1	3
lcor	hsa-miR-146a-5p	2	hsa-miR-574-5p	katnal1	3
dynll2	hsa-miR-146a-5p	2	hsa-miR-331-3p	c19orf10	2
tp53inp1	hsa-miR-146a-5p	2	hsa-miR-331-3p	c19orf10	2
nfe2l1	hsa-miR-146a-5p	2	hsa-miR-423-5p	ivns1abp	3
prkdc	hsa-miR-146a-5p	2	hsa-miR-423-5p	ivns1abp	3
tet3	hsa-miR-146a-5p	2	hsa-miR-423-5p	ivns1abp	3
prkdc	hsa-miR-146a-5p	2	hsa-miR-628-3p	znf429	2
nfe2l1	hsa-miR-146a-5p	2	hsa-miR-423-5p	smg6	2
prkdc	hsa-miR-146a-5p	2	hsa-miR-423-5p	smg6	2
tet3	hsa-miR-146a-5p	2	hsa-miR-423-5p	smg6	2
prkdc	hsa-miR-146a-5p	2	hsa-miR-361-5p	ppp3ca	2
has2	hsa-miR-146a-5p	2	hsa-miR-361-5p	ppp3ca	2
rev3l	hsa-miR-146a-5p	2	hsa-miR-361-5p	ppp3ca	2
notch2	hsa-miR-146a-5p	2	hsa-miR-574-5p	igfbp3	2
smad4	hsa-miR-146a-5p	2	hsa-miR-574-5p	igfbp3	2
lcor	hsa-miR-146a-5p	2	hsa-miR-574-5p	igfbp3	2
tet3	hsa-miR-146a-5p	2	hsa-miR-542-3p	tsc22d1	2
rbl1	hsa-miR-146a-5p	3	hsa-miR-542-3p	tsc22d1	2
prkdc	hsa-miR-146a-5p	2	hsa-miR-542-3p	tsc22d1	2
med13	hsa-miR-146a-5p	2	hsa-miR-542-3p	tsc22d1	2
lcor	hsa-miR-146a-5p	2	hsa-miR-300	brd7	2
tp53inp1	hsa-miR-146a-5p	2	hsa-miR-502-3p	dock8	2
lcor	hsa-miR-146a-5p	2	hsa-miR-502-3p	dock8	2
sesn3	hsa-miR-146a-5p	2	hsa-miR-502-3p	dock8	2
tet3	hsa-miR-146a-5p	2	hsa-miR-502-3p	dock8	2
prkdc	hsa-miR-146a-5p	2	hsa-miR-502-3p	dock8	2
rev3l	hsa-miR-146a-5p	2	hsa-miR-502-3p	dock8	2
tet3	hsa-miR-146a-5p	2	hsa-miR-542-3p	creb1	2
rbl1	hsa-miR-146a-5p	3	hsa-miR-542-3p	creb1	2
prkdc	hsa-miR-146a-5p	2	hsa-miR-542-3p	creb1	2
med13	hsa-miR-146a-5p	2	hsa-miR-542-3p	creb1	2
irak1	hsa-miR-146a-5p	2	hsa-miR-339-5p	esrra	2
tp53inp1	hsa-miR-146a-5p	2	hsa-miR-339-5p	esrra	2
prkdc	hsa-miR-146a-5p	2	hsa-miR-532-5p	dennd6a	2
irak1	hsa-miR-146a-5p	2	hsa-miR-339-5p	upf1	2
tp53inp1	hsa-miR-146a-5p	2	hsa-miR-339-5p	upf1	2
nfe2l1	hsa-miR-146a-5p	2	hsa-miR-423-5p	itga5	2
prkdc	hsa-miR-146a-5p	2	hsa-miR-423-5p	itga5	2
tet3	hsa-miR-146a-5p	2	hsa-miR-423-5p	itga5	2
rbl1	hsa-miR-146a-5p	3	hsa-miR-107	ccdc85c	2
irak1	hsa-miR-146a-5p	2	hsa-miR-107	ccdc85c	2
maml1	hsa-miR-146a-5p	2	hsa-miR-107	ccdc85c	2
dynll2	hsa-miR-146a-5p	2	hsa-miR-107	ccdc85c	2
slc2a3	hsa-miR-146a-5p	2	hsa-miR-107	ccdc85c	2
rev3l	hsa-miR-146a-5p	2	hsa-miR-107	ccdc85c	2
notch2	hsa-miR-146a-5p	2	hsa-miR-107	ccdc85c	2
med13	hsa-miR-146a-5p	2	hsa-miR-107	ccdc85c	2
lcor	hsa-miR-146a-5p	2	hsa-miR-107	ccdc85c	2
smad4	hsa-miR-146a-5p	2	hsa-miR-107	ccdc85c	2
nfe2l1	hsa-miR-146a-5p	2	hsa-miR-338-3p	lig1	2
prkdc	hsa-miR-146a-5p	2	hsa-miR-338-3p	lig1	2
lcor	hsa-miR-146a-5p	2	hsa-miR-338-3p	lig1	2
notch2	hsa-miR-146a-5p	2	hsa-miR-338-3p	lig1	2
tet3	hsa-miR-146a-5p	2	hsa-miR-338-3p	lig1	2
smad4	hsa-miR-146a-5p	2	hsa-miR-338-3p	lig1	2
nfe2l1	hsa-miR-146a-5p	2	hsa-miR-338-3p	neo1	2
prkdc	hsa-miR-146a-5p	2	hsa-miR-338-3p	neo1	2
lcor	hsa-miR-146a-5p	2	hsa-miR-338-3p	neo1	2
notch2	hsa-miR-146a-5p	2	hsa-miR-338-3p	neo1	2
tet3	hsa-miR-146a-5p	2	hsa-miR-338-3p	neo1	2
smad4	hsa-miR-146a-5p	2	hsa-miR-338-3p	neo1	2
notch2	hsa-miR-146a-5p	2	hsa-miR-362-5p	strn3	2
rbl1	hsa-miR-146a-5p	3	hsa-miR-324-5p	chtop	2
dynll2	hsa-miR-146a-5p	2	hsa-miR-324-5p	chtop	2
rbl1	hsa-miR-146a-5p	3	hsa-miR-107	rnpep	2
irak1	hsa-miR-146a-5p	2	hsa-miR-107	rnpep	2
maml1	hsa-miR-146a-5p	2	hsa-miR-107	rnpep	2
dynll2	hsa-miR-146a-5p	2	hsa-miR-107	rnpep	2
slc2a3	hsa-miR-146a-5p	2	hsa-miR-107	rnpep	2
rev3l	hsa-miR-146a-5p	2	hsa-miR-107	rnpep	2
notch2	hsa-miR-146a-5p	2	hsa-miR-107	rnpep	2
med13	hsa-miR-146a-5p	2	hsa-miR-107	rnpep	2
lcor	hsa-miR-146a-5p	2	hsa-miR-107	rnpep	2
smad4	hsa-miR-146a-5p	2	hsa-miR-107	rnpep	2
tet3	hsa-miR-146a-5p	2	hsa-miR-542-3p	dcbld2	2
rbl1	hsa-miR-146a-5p	3	hsa-miR-542-3p	dcbld2	2
prkdc	hsa-miR-146a-5p	2	hsa-miR-542-3p	dcbld2	2
med13	hsa-miR-146a-5p	2	hsa-miR-542-3p	dcbld2	2
nfe2l1	hsa-miR-146a-5p	2	hsa-miR-423-5p	man1b1	2
prkdc	hsa-miR-146a-5p	2	hsa-miR-423-5p	man1b1	2
tet3	hsa-miR-146a-5p	2	hsa-miR-423-5p	man1b1	2
med13	hsa-miR-146a-5p	2	hsa-miR-140-3p	hs6st2	2
sft2d2	hsa-miR-146a-5p	2	hsa-miR-140-3p	hs6st2	2
dynll2	hsa-miR-146a-5p	2	hsa-miR-140-3p	hs6st2	2
tet3	hsa-miR-146a-5p	2	hsa-miR-140-3p	hs6st2	2
cds2	hsa-miR-146a-5p	2	hsa-miR-140-3p	hs6st2	2
rbl1	hsa-miR-146a-5p	3	hsa-miR-107	mat2b	2
irak1	hsa-miR-146a-5p	2	hsa-miR-107	mat2b	2
maml1	hsa-miR-146a-5p	2	hsa-miR-107	mat2b	2
dynll2	hsa-miR-146a-5p	2	hsa-miR-107	mat2b	2
slc2a3	hsa-miR-146a-5p	2	hsa-miR-107	mat2b	2
rev3l	hsa-miR-146a-5p	2	hsa-miR-107	mat2b	2
notch2	hsa-miR-146a-5p	2	hsa-miR-107	mat2b	2
med13	hsa-miR-146a-5p	2	hsa-miR-107	mat2b	2
lcor	hsa-miR-146a-5p	2	hsa-miR-107	mat2b	2
smad4	hsa-miR-146a-5p	2	hsa-miR-107	mat2b	2
nfe2l1	hsa-miR-146a-5p	2	hsa-miR-338-3p	amdhd2	2
prkdc	hsa-miR-146a-5p	2	hsa-miR-338-3p	amdhd2	2
lcor	hsa-miR-146a-5p	2	hsa-miR-338-3p	amdhd2	2
notch2	hsa-miR-146a-5p	2	hsa-miR-338-3p	amdhd2	2
tet3	hsa-miR-146a-5p	2	hsa-miR-338-3p	amdhd2	2
smad4	hsa-miR-146a-5p	2	hsa-miR-338-3p	amdhd2	2
nfe2l1	hsa-miR-146a-5p	2	hsa-miR-338-3p	clstn1	2
prkdc	hsa-miR-146a-5p	2	hsa-miR-338-3p	clstn1	2
lcor	hsa-miR-146a-5p	2	hsa-miR-338-3p	clstn1	2
notch2	hsa-miR-146a-5p	2	hsa-miR-338-3p	clstn1	2
tet3	hsa-miR-146a-5p	2	hsa-miR-338-3p	clstn1	2
smad4	hsa-miR-146a-5p	2	hsa-miR-338-3p	clstn1	2
notch2	hsa-miR-146a-5p	2	hsa-miR-142-5p	ifit5	2
hspa4l	hsa-miR-146a-5p	2	hsa-miR-142-5p	ifit5	2
maml1	hsa-miR-146a-5p	2	hsa-miR-142-5p	ifit5	2
rev3l	hsa-miR-146a-5p	2	hsa-miR-142-5p	ifit5	2
tp53inp1	hsa-miR-146a-5p	2	hsa-miR-142-5p	ifit5	2
prkdc	hsa-miR-146a-5p	2	hsa-miR-142-5p	ifit5	2
prkdc	hsa-miR-146a-5p	2	hsa-miR-142-3p	asb7	2
lcor	hsa-miR-146a-5p	2	hsa-miR-142-3p	asb7	2
smad4	hsa-miR-146a-5p	2	hsa-miR-142-3p	asb7	2
tet3	hsa-miR-146a-5p	2	hsa-miR-142-3p	asb7	2
irak1	hsa-miR-146a-5p	2	hsa-miR-142-3p	asb7	2
notch2	hsa-miR-146a-5p	2	hsa-miR-765	mex3a	2
has2	hsa-miR-146a-5p	2	hsa-miR-765	mex3a	2
nfe2l1	hsa-miR-146a-5p	2	hsa-miR-423-5p	impdh1	2
prkdc	hsa-miR-146a-5p	2	hsa-miR-423-5p	impdh1	2
tet3	hsa-miR-146a-5p	2	hsa-miR-423-5p	impdh1	2

## Sheet: Mycobacterium tuberculosis
Gene with tandem miRNA pairs (Gene A)	CB-pair Regulator	Binding sites of CB-pair regulator in Gene A	Secondary Effector miRNA	Target gene of secondary effector miRNA Gene B (Secondary effector gene)	Binding sites of Secondary effector miRNA in Gene B (Secondary effector gene)
sft2d2	hsa-miR-146a-5p	2	hsa-miR-148a-3p	sbf2	2
sft2d2	hsa-miR-146a-5p	2	hsa-miR-19b-3p	rere	2
sft2d2	hsa-miR-146a-5p	2	hsa-miR-101-3p	arap2	2
sft2d2	hsa-miR-146a-5p	2	hsa-miR-21-5p	reck	3
cds2	hsa-miR-146a-5p	2	hsa-miR-21-5p	reck	3
sft2d2	hsa-miR-146a-5p	2	hsa-miR-93-5p	pfkfb3	2
slc2a3	hsa-miR-146a-5p	2	hsa-miR-93-5p	pfkfb3	2
cds2	hsa-miR-146a-5p	2	hsa-miR-7-5p	smchd1	2
sft2d2	hsa-miR-146a-5p	2	hsa-miR-7-5p	smchd1	2
slc2a3	hsa-miR-146a-5p	2	hsa-miR-424-5p	ly6e	3
cds2	hsa-miR-146a-5p	2	hsa-miR-424-5p	ly6e	3
sft2d2	hsa-miR-146a-5p	2	hsa-miR-320a	tdp1	2
slc2a3	hsa-miR-146a-5p	2	hsa-miR-320a	tdp1	2
slc2a3	hsa-miR-146a-5p	2	hsa-miR-16-5p	rnf144b	2
cds2	hsa-miR-146a-5p	2	hsa-miR-16-5p	rnf144b	2
sft2d2	hsa-miR-146a-5p	2	hsa-miR-16-5p	rnf144b	2
slc2a3	hsa-miR-146a-5p	2	hsa-miR-96-5p	enc1	2
slc2a3	hsa-miR-146a-5p	2	hsa-miR-20a-5p	gpd2	3
sft2d2	hsa-miR-146a-5p	2	hsa-miR-20a-5p	gpd2	3
sft2d2	hsa-miR-146a-5p	2	hsa-miR-93-5p	znf337	2
slc2a3	hsa-miR-146a-5p	2	hsa-miR-93-5p	znf337	2
sft2d2	hsa-miR-146a-5p	2	hsa-miR-181a-5p	ppp2r3a	2
slc2a3	hsa-miR-146a-5p	2	hsa-miR-181a-5p	ppp2r3a	2
cds2	hsa-miR-146a-5p	2	hsa-miR-7-5p	b4galt5	3
sft2d2	hsa-miR-146a-5p	2	hsa-miR-7-5p	b4galt5	3
slc2a3	hsa-miR-146a-5p	2	hsa-miR-29a-3p	id3	2
cds2	hsa-miR-146a-5p	2	hsa-miR-29a-3p	id3	2
slc2a3	hsa-miR-146a-5p	2	hsa-miR-107	micb	2
slc2a3	hsa-miR-146a-5p	2	hsa-miR-26a-5p	acsl1	2
sft2d2	hsa-miR-146a-5p	2	hsa-miR-26a-5p	acsl1	2
slc2a3	hsa-miR-146a-5p	2	hsa-miR-16-5p	tfpi	2
cds2	hsa-miR-146a-5p	2	hsa-miR-16-5p	tfpi	2
sft2d2	hsa-miR-146a-5p	2	hsa-miR-16-5p	tfpi	2
sft2d2	hsa-miR-146a-5p	2	hsa-miR-484	lysmd2	2
cds2	hsa-miR-146a-5p	2	hsa-miR-484	lysmd2	2
cds2	hsa-miR-146a-5p	2	hsa-miR-23b-3p	znf529	2
cds2	hsa-miR-146a-5p	2	hsa-miR-7-5p	kiaa0247	4
sft2d2	hsa-miR-146a-5p	2	hsa-miR-7-5p	kiaa0247	4
slc2a3	hsa-miR-146a-5p	2	hsa-miR-17-5p	mgst1	2
sft2d2	hsa-miR-146a-5p	2	hsa-miR-17-5p	mgst1	2
sft2d2	hsa-miR-146a-5p	2	hsa-miR-93-5p	gch1	2
slc2a3	hsa-miR-146a-5p	2	hsa-miR-93-5p	gch1	2
sft2d2	hsa-miR-146a-5p	2	hsa-miR-27b-3p	ckap4	3
slc2a3	hsa-miR-146a-5p	2	hsa-miR-27b-3p	ckap4	3
sft2d2	hsa-miR-146a-5p	2	hsa-miR-30e-5p	ppargc1b	2
slc2a3	hsa-miR-146a-5p	2	hsa-miR-30e-5p	ppargc1b	2
sft2d2	hsa-miR-146a-5p	2	hsa-miR-27b-3p	egln1	2
slc2a3	hsa-miR-146a-5p	2	hsa-miR-27b-3p	egln1	2
sft2d2	hsa-miR-146a-5p	2	hsa-miR-30e-5p	plekho2	2
slc2a3	hsa-miR-146a-5p	2	hsa-miR-30e-5p	plekho2	2
sft2d2	hsa-miR-146a-5p	2	hsa-miR-22-3p	pold2	3
sft2d2	hsa-miR-146a-5p	2	hsa-miR-30e-5p	kiaa0355	2
slc2a3	hsa-miR-146a-5p	2	hsa-miR-30e-5p	kiaa0355	2
sft2d2	hsa-miR-146a-5p	2	hsa-miR-19b-3p	nr3c2	2
cds2	hsa-miR-146a-5p	2	hsa-miR-7-5p	basp1	2
sft2d2	hsa-miR-146a-5p	2	hsa-miR-7-5p	basp1	2
sft2d2	hsa-miR-146a-5p	2	hsa-miR-140-3p	cd38	2
cds2	hsa-miR-146a-5p	2	hsa-miR-140-3p	cd38	2
slc2a3	hsa-miR-146a-5p	2	hsa-miR-96-5p	prok2	2
sft2d2	hsa-miR-146a-5p	2	hsa-miR-93-5p	mcl1	3
slc2a3	hsa-miR-146a-5p	2	hsa-miR-93-5p	mcl1	3
sft2d2	hsa-miR-146a-5p	2	hsa-miR-93-5p	osbpl8	2
slc2a3	hsa-miR-146a-5p	2	hsa-miR-93-5p	osbpl8	2
slc2a3	hsa-miR-146a-5p	2	hsa-miR-16-5p	st6gal1	2
cds2	hsa-miR-146a-5p	2	hsa-miR-16-5p	st6gal1	2
sft2d2	hsa-miR-146a-5p	2	hsa-miR-16-5p	st6gal1	2
sft2d2	hsa-miR-146a-5p	2	hsa-miR-30e-5p	tc2n	2
slc2a3	hsa-miR-146a-5p	2	hsa-miR-30e-5p	tc2n	2
sft2d2	hsa-miR-146a-5p	2	hsa-miR-17-3p	rin2	3
slc2a3	hsa-miR-146a-5p	2	hsa-miR-424-5p	bst2	2
cds2	hsa-miR-146a-5p	2	hsa-miR-424-5p	bst2	2
sft2d2	hsa-miR-146a-5p	2	hsa-miR-93-5p	znf827	2
slc2a3	hsa-miR-146a-5p	2	hsa-miR-93-5p	znf827	2
sft2d2	hsa-miR-146a-5p	2	hsa-miR-30e-5p	bcl11b	2
slc2a3	hsa-miR-146a-5p	2	hsa-miR-30e-5p	bcl11b	2
sft2d2	hsa-miR-146a-5p	2	hsa-miR-320a	tsr1	2
slc2a3	hsa-miR-146a-5p	2	hsa-miR-320a	tsr1	2
slc2a3	hsa-miR-146a-5p	2	hsa-miR-96-5p	spats2l	2
sft2d2	hsa-miR-146a-5p	2	hsa-miR-93-5p	neto2	2
slc2a3	hsa-miR-146a-5p	2	hsa-miR-93-5p	neto2	2
slc2a3	hsa-miR-146a-5p	2	hsa-miR-96-5p	prss23	2
sft2d2	hsa-miR-146a-5p	2	hsa-miR-766-3p	ilk	2
cds2	hsa-miR-146a-5p	2	hsa-miR-766-3p	ilk	2
slc2a3	hsa-miR-146a-5p	2	hsa-miR-766-3p	ilk	2
sft2d2	hsa-miR-146a-5p	2	hsa-miR-93-5p	eif4g3	2
slc2a3	hsa-miR-146a-5p	2	hsa-miR-93-5p	eif4g3	2
slc2a3	hsa-miR-146a-5p	2	hsa-miR-17-5p	fbxo31	2
sft2d2	hsa-miR-146a-5p	2	hsa-miR-17-5p	fbxo31	2
sft2d2	hsa-miR-146a-5p	2	hsa-miR-342-3p	tns3	2
sft2d2	hsa-miR-146a-5p	2	hsa-miR-766-3p	inadl	2
cds2	hsa-miR-146a-5p	2	hsa-miR-766-3p	inadl	2
slc2a3	hsa-miR-146a-5p	2	hsa-miR-766-3p	inadl	2
sft2d2	hsa-miR-146a-5p	2	hsa-miR-340-5p	pim3	2
slc2a3	hsa-miR-146a-5p	2	hsa-miR-107	c12orf57	2
sft2d2	hsa-miR-146a-5p	2	hsa-miR-21-5p	il1b	2
cds2	hsa-miR-146a-5p	2	hsa-miR-21-5p	il1b	2
sft2d2	hsa-miR-146a-5p	2	hsa-miR-93-5p	fam102a	2
slc2a3	hsa-miR-146a-5p	2	hsa-miR-93-5p	fam102a	2
slc2a3	hsa-miR-146a-5p	2	hsa-miR-365a-3p	dmxl2	2
cds2	hsa-miR-146a-5p	2	hsa-miR-365a-3p	dmxl2	2
slc2a3	hsa-miR-146a-5p	2	hsa-miR-20a-5p	rnf24	2
sft2d2	hsa-miR-146a-5p	2	hsa-miR-20a-5p	rnf24	2
sft2d2	hsa-miR-146a-5p	2	hsa-miR-27a-3p	cntnap2	3
slc2a3	hsa-miR-146a-5p	2	hsa-miR-27a-3p	cntnap2	3
sft2d2	hsa-miR-146a-5p	2	hsa-miR-27a-3p	sipa1l1	2
slc2a3	hsa-miR-146a-5p	2	hsa-miR-27a-3p	sipa1l1	2
slc2a3	hsa-miR-146a-5p	2	hsa-miR-185-5p	dusp1	2
slc2a3	hsa-miR-146a-5p	2	hsa-miR-26a-5p	asap1	3
sft2d2	hsa-miR-146a-5p	2	hsa-miR-26a-5p	asap1	3
slc2a3	hsa-miR-146a-5p	2	hsa-miR-20a-5p	sipa1l2	3
sft2d2	hsa-miR-146a-5p	2	hsa-miR-20a-5p	sipa1l2	3
sft2d2	hsa-miR-146a-5p	2	hsa-miR-320a	ubxn2b	2
slc2a3	hsa-miR-146a-5p	2	hsa-miR-320a	ubxn2b	2
sft2d2	hsa-miR-146a-5p	2	hsa-miR-93-5p	slc4a7	2
slc2a3	hsa-miR-146a-5p	2	hsa-miR-93-5p	slc4a7	2
sft2d2	hsa-miR-146a-5p	2	hsa-miR-17-3p	h2afj	2
sft2d2	hsa-miR-146a-5p	2	hsa-miR-939-5p	zbtb4	2
slc2a3	hsa-miR-146a-5p	2	hsa-miR-185-5p	sbk1	2
sft2d2	hsa-miR-146a-5p	2	hsa-miR-181a-5p	s1pr1	2
slc2a3	hsa-miR-146a-5p	2	hsa-miR-181a-5p	s1pr1	2
sft2d2	hsa-miR-146a-5p	2	hsa-miR-27b-3p	fam193b	2
slc2a3	hsa-miR-146a-5p	2	hsa-miR-27b-3p	fam193b	2
sft2d2	hsa-miR-146a-5p	2	hsa-miR-766-3p	max	2
cds2	hsa-miR-146a-5p	2	hsa-miR-766-3p	max	2
slc2a3	hsa-miR-146a-5p	2	hsa-miR-766-3p	max	2
sft2d2	hsa-miR-146a-5p	2	hsa-miR-93-5p	epha4	3
slc2a3	hsa-miR-146a-5p	2	hsa-miR-93-5p	epha4	3
sft2d2	hsa-miR-146a-5p	2	hsa-miR-27b-3p	synm	2
slc2a3	hsa-miR-146a-5p	2	hsa-miR-27b-3p	synm	2
slc2a3	hsa-miR-146a-5p	2	hsa-miR-96-5p	ttyh3	2
sft2d2	hsa-miR-146a-5p	2	hsa-miR-766-3p	tapbp	3
cds2	hsa-miR-146a-5p	2	hsa-miR-766-3p	tapbp	3
slc2a3	hsa-miR-146a-5p	2	hsa-miR-766-3p	tapbp	3
sft2d2	hsa-miR-146a-5p	2	hsa-miR-27b-3p	mef2a	2
slc2a3	hsa-miR-146a-5p	2	hsa-miR-27b-3p	mef2a	2
slc2a3	hsa-miR-146a-5p	2	hsa-miR-29c-3p	hdac4	2
slc2a3	hsa-miR-146a-5p	2	hsa-miR-20a-5p	hoxb2	2
sft2d2	hsa-miR-146a-5p	2	hsa-miR-20a-5p	hoxb2	2
sft2d2	hsa-miR-146a-5p	2	hsa-miR-30c-5p	kiaa1147	2
sft2d2	hsa-miR-146a-5p	2	hsa-miR-766-3p	bcl2l2	4
cds2	hsa-miR-146a-5p	2	hsa-miR-766-3p	bcl2l2	4
slc2a3	hsa-miR-146a-5p	2	hsa-miR-766-3p	bcl2l2	4
cds2	hsa-miR-146a-5p	2	hsa-miR-7-5p	fos	2
sft2d2	hsa-miR-146a-5p	2	hsa-miR-7-5p	fos	2
slc2a3	hsa-miR-146a-5p	2	hsa-miR-29a-3p	itpr3	2
cds2	hsa-miR-146a-5p	2	hsa-miR-29a-3p	itpr3	2
sft2d2	hsa-miR-146a-5p	2	hsa-miR-17-3p	pml	2
sft2d2	hsa-miR-146a-5p	2	hsa-miR-181a-5p	ncald	2
slc2a3	hsa-miR-146a-5p	2	hsa-miR-181a-5p	ncald	2
sft2d2	hsa-miR-146a-5p	2	hsa-miR-27b-3p	rit1	2
slc2a3	hsa-miR-146a-5p	2	hsa-miR-27b-3p	rit1	2
slc2a3	hsa-miR-146a-5p	2	hsa-miR-195-5p	sh3bgrl2	2
cds2	hsa-miR-146a-5p	2	hsa-miR-195-5p	sh3bgrl2	2
sft2d2	hsa-miR-146a-5p	2	hsa-miR-21-3p	hist1h4h	2
cds2	hsa-miR-146a-5p	2	hsa-miR-21-3p	hist1h4h	2
sft2d2	hsa-miR-146a-5p	2	hsa-miR-93-5p	rnf213	2
slc2a3	hsa-miR-146a-5p	2	hsa-miR-93-5p	rnf213	2
cds2	hsa-miR-146a-5p	2	hsa-miR-15a-5p	bambi	2
sft2d2	hsa-miR-146a-5p	2	hsa-miR-15a-5p	bambi	2
slc2a3	hsa-miR-146a-5p	2	hsa-miR-15a-5p	bambi	2
sft2d2	hsa-miR-146a-5p	2	hsa-miR-27a-3p	pdk3	2
slc2a3	hsa-miR-146a-5p	2	hsa-miR-27a-3p	pdk3	2
sft2d2	hsa-miR-146a-5p	2	hsa-miR-93-5p	stat3	3
slc2a3	hsa-miR-146a-5p	2	hsa-miR-93-5p	stat3	3
cds2	hsa-miR-146a-5p	2	hsa-miR-7-5p	acsl4	3
sft2d2	hsa-miR-146a-5p	2	hsa-miR-7-5p	acsl4	3
sft2d2	hsa-miR-146a-5p	2	hsa-miR-93-5p	megf9	2
slc2a3	hsa-miR-146a-5p	2	hsa-miR-93-5p	megf9	2
slc2a3	hsa-miR-146a-5p	2	hsa-miR-26b-5p	znf200	2
sft2d2	hsa-miR-146a-5p	2	hsa-miR-26b-5p	znf200	2
sft2d2	hsa-miR-146a-5p	2	hsa-miR-93-5p	irf9	2
slc2a3	hsa-miR-146a-5p	2	hsa-miR-93-5p	irf9	2
sft2d2	hsa-miR-146a-5p	2	hsa-miR-27a-3p	ldhb	2
slc2a3	hsa-miR-146a-5p	2	hsa-miR-27a-3p	ldhb	2
sft2d2	hsa-miR-146a-5p	2	hsa-miR-93-5p	ncoa7	2
slc2a3	hsa-miR-146a-5p	2	hsa-miR-93-5p	ncoa7	2
slc2a3	hsa-miR-146a-5p	2	hsa-miR-107	klf4	2
sft2d2	hsa-miR-146a-5p	2	hsa-miR-301a-3p	steap4	2
sft2d2	hsa-miR-146a-5p	2	hsa-miR-93-5p	txn	2
slc2a3	hsa-miR-146a-5p	2	hsa-miR-93-5p	txn	2
sft2d2	hsa-miR-146a-5p	2	hsa-miR-766-3p	mtx3	2
cds2	hsa-miR-146a-5p	2	hsa-miR-766-3p	mtx3	2
slc2a3	hsa-miR-146a-5p	2	hsa-miR-766-3p	mtx3	2
sft2d2	hsa-miR-146a-5p	2	hsa-miR-30e-5p	lonrf1	2
slc2a3	hsa-miR-146a-5p	2	hsa-miR-30e-5p	lonrf1	2
sft2d2	hsa-miR-146a-5p	2	hsa-miR-93-5p	rragd	4
slc2a3	hsa-miR-146a-5p	2	hsa-miR-93-5p	rragd	4
sft2d2	hsa-miR-146a-5p	2	hsa-miR-27a-3p	kynu	2
slc2a3	hsa-miR-146a-5p	2	hsa-miR-27a-3p	kynu	2
sft2d2	hsa-miR-146a-5p	2	hsa-miR-22-3p	cyfip1	2
slc2a3	hsa-miR-146a-5p	2	hsa-miR-424-5p	agpat1	4
cds2	hsa-miR-146a-5p	2	hsa-miR-424-5p	agpat1	4
sft2d2	hsa-miR-146a-5p	2	hsa-miR-222-3p	lyn	2
cds2	hsa-miR-146a-5p	2	hsa-miR-222-3p	lyn	2
slc2a3	hsa-miR-146a-5p	2	hsa-miR-17-5p	btn3a1	2
sft2d2	hsa-miR-146a-5p	2	hsa-miR-17-5p	btn3a1	2
sft2d2	hsa-miR-146a-5p	2	hsa-miR-140-5p	ncstn	2
sft2d2	hsa-miR-146a-5p	2	hsa-miR-101-3p	znf792	3
sft2d2	hsa-miR-146a-5p	2	hsa-miR-93-5p	asf1a	2
slc2a3	hsa-miR-146a-5p	2	hsa-miR-93-5p	asf1a	2
sft2d2	hsa-miR-146a-5p	2	hsa-miR-93-5p	arl4a	2
slc2a3	hsa-miR-146a-5p	2	hsa-miR-93-5p	arl4a	2
sft2d2	hsa-miR-146a-5p	2	hsa-miR-17-3p	ube2g2	2
sft2d2	hsa-miR-146a-5p	2	hsa-miR-30c-5p	erlin1	2
sft2d2	hsa-miR-146a-5p	2	hsa-miR-93-5p	ankfy1	2
slc2a3	hsa-miR-146a-5p	2	hsa-miR-93-5p	ankfy1	2
slc2a3	hsa-miR-146a-5p	2	hsa-miR-16-5p	map7	2
cds2	hsa-miR-146a-5p	2	hsa-miR-16-5p	map7	2
sft2d2	hsa-miR-146a-5p	2	hsa-miR-16-5p	map7	2
slc2a3	hsa-miR-146a-5p	2	hsa-miR-26b-5p	kiaa1598	2
sft2d2	hsa-miR-146a-5p	2	hsa-miR-26b-5p	kiaa1598	2
sft2d2	hsa-miR-146a-5p	2	hsa-miR-484	cald1	2
cds2	hsa-miR-146a-5p	2	hsa-miR-484	cald1	2
slc2a3	hsa-miR-146a-5p	2	hsa-miR-20a-5p	ldlrap1	2
sft2d2	hsa-miR-146a-5p	2	hsa-miR-20a-5p	ldlrap1	2
slc2a3	hsa-miR-146a-5p	2	hsa-miR-185-5p	mylk	2
slc2a3	hsa-miR-146a-5p	2	hsa-miR-194-5p	axin2	2
sft2d2	hsa-miR-146a-5p	2	hsa-miR-93-5p	fbxl5	2
slc2a3	hsa-miR-146a-5p	2	hsa-miR-93-5p	fbxl5	2
sft2d2	hsa-miR-146a-5p	2	hsa-miR-21-3p	rrbp1	2
cds2	hsa-miR-146a-5p	2	hsa-miR-21-3p	rrbp1	2
slc2a3	hsa-miR-146a-5p	2	hsa-miR-96-5p	maged1	2
sft2d2	hsa-miR-146a-5p	2	hsa-miR-93-5p	mybl1	2
slc2a3	hsa-miR-146a-5p	2	hsa-miR-93-5p	mybl1	2
sft2d2	hsa-miR-146a-5p	2	hsa-miR-27a-3p	elf2	2
slc2a3	hsa-miR-146a-5p	2	hsa-miR-27a-3p	elf2	2
cds2	hsa-miR-146a-5p	2	hsa-miR-7-5p	ifitm3	2
sft2d2	hsa-miR-146a-5p	2	hsa-miR-7-5p	ifitm3	2
slc2a3	hsa-miR-146a-5p	2	hsa-miR-424-5p	il2rb	3
cds2	hsa-miR-146a-5p	2	hsa-miR-424-5p	il2rb	3
cds2	hsa-miR-146a-5p	2	hsa-miR-7-5p	wars	2
sft2d2	hsa-miR-146a-5p	2	hsa-miR-7-5p	wars	2
slc2a3	hsa-miR-146a-5p	2	hsa-miR-26a-5p	n4bp2l2	3
sft2d2	hsa-miR-146a-5p	2	hsa-miR-26a-5p	n4bp2l2	3
slc2a3	hsa-miR-146a-5p	2	hsa-miR-17-5p	cd274	2
sft2d2	hsa-miR-146a-5p	2	hsa-miR-17-5p	cd274	2
sft2d2	hsa-miR-146a-5p	2	hsa-miR-30e-5p	auts2	2
slc2a3	hsa-miR-146a-5p	2	hsa-miR-30e-5p	auts2	2
