# Supplementary material for: Target-Dependent Coordinated Biogenesis of Secondary MicroRNAs by miR-146a Balances Macrophage Activation Processes
Source: Mol Cell Biol. 2022 Mar 21;42(4):e00452-21. doi: 10.1128/mcb.00452-21 (PMC9022539; doi:10.1128/mcb.00452-21)
Supplement: Supplemental file 4 — Table S4. Download mcb.00452-21-s0004.xls, XLS file, 0.04 MB [file mcb.00452-21-s0004.xls]

## Sheet: miR146a induction sequencing
miRNA strand	logFC	P-Value
mmu-let-7i-3p	-0.264968	0.0321443
mmu-let-7i-5p	-0.264968	0.0321443
mmu-miR-1198-3p	-0.472562	0.00158628
mmu-miR-1198-5p	-0.472562	0.00158628
mmu-miR-125a-3p	-0.599101	0.000704371
mmu-miR-125a-5p	-0.599101	0.000704371
mmu-miR-130b-3p	-0.31431	0.0203022
mmu-miR-130b-5p	-0.31431	0.0203022
mmu-miR-146b-3p	-0.259385	0.0385011
mmu-miR-146b-5p	-0.259385	0.0385011
mmu-miR-1843b-3p	-1.56609	4.95e-05
mmu-miR-1843b-5p	-1.56609	4.95e-05
mmu-miR-1947-3p	-0.384625	0.0264117
mmu-miR-1947-5p	-0.384625	0.0264117
mmu-miR-1964-3p	-0.454781	0.00275218
mmu-miR-1964-5p	-0.454781	0.00275218
mmu-miR-1968-3p	-0.444073	0.0134376
mmu-miR-1968-5p	-0.444073	0.0134376
mmu-miR-1981-3p	-0.29985	0.0338237
mmu-miR-1981-5p	-0.29985	0.0338237
mmu-miR-212-3p	-0.425302	0.0272535
mmu-miR-212-5p	-0.425302	0.0272535
mmu-miR-222-3p	-0.455153	0.0035709
mmu-miR-222-5p	-0.455153	0.0035709
mmu-miR-3057-3p	-0.484337	0.0191721
mmu-miR-3057-5p	-0.484337	0.0191721
mmu-miR-3079-3p	-0.937636	0.00086481
mmu-miR-3079-5p	-0.937636	0.00086481
mmu-miR-3098-3p	-0.954967	0.00337111
mmu-miR-3098-5p	-0.954967	0.00337111
mmu-miR-3110-3p	-1.76786	0.0210461
mmu-miR-3110-5p	-1.76786	0.0210461
mmu-miR-320-3p	-0.283902	0.028817
mmu-miR-320-5p	-0.283902	0.028817
mmu-miR-351-3p	-0.523162	0.00150288
mmu-miR-351-5p	-0.523162	0.00150288
mmu-miR-378a-3p	-0.392275	0.00542424
mmu-miR-378a-5p	-0.392275	0.00542424
mmu-miR-378c	-0.324658	0.026023
mmu-miR-423-3p	-0.284222	0.0398287
mmu-miR-423-5p	-0.284222	0.0398287
mmu-miR-501-3p	-0.535308	0.00133565
mmu-miR-501-5p	-0.535308	0.00133565
mmu-miR-5099	-0.71796	0.000753585
mmu-miR-5129-3p	-0.561159	0.0301301
mmu-miR-5129-5p	-0.561159	0.0301301
mmu-miR-6236	-0.609702	0.0010393
mmu-miR-6240	-1.14687	3.9e-05
mmu-miR-671-3p	-0.271394	0.0441205
mmu-miR-671-5p	-0.271394	0.0441205
mmu-miR-6960-3p	-0.564592	0.0361353
mmu-miR-6960-5p	-0.564592	0.0361353
mmu-miR-7219-3p	-0.475799	0.0274181
mmu-miR-7219-5p	-0.475799	0.0274181
mmu-miR-744-3p	-0.310592	0.0273066
mmu-miR-744-5p	-0.310592	0.0273066
mmu-miR-7666-3p	-0.633385	0.0280758
mmu-miR-7666-5p	-0.633385	0.0280758
mmu-miR-7a-1-3p	-0.489672	0.00237421
mmu-miR-7a-2-3p	-0.421234	0.00626575
mmu-miR-7a-5p	-0.421234	0.00626575
mmu-miR-7a-5p	-0.489672	0.00237421
mmu-miR-8115	-0.405152	0.0130121
mmu-miR-99b-3p	-0.257238	0.0394591
mmu-miR-99b-5p	-0.257238	0.0394591
mmu-miR-150-3p	0.902213	0.0417541
mmu-miR-150-5p	0.902213	0.0417541
mmu-miR-15b-3p	0.377691	0.00797132
mmu-miR-15b-5p	0.377691	0.00797132
mmu-miR-16-2-3p	0.611762	0.000437386
mmu-miR-16-5p	0.611762	0.000437386
mmu-miR-1945	0.30495	0.0410639
mmu-miR-1983	0.336254	0.039365
mmu-miR-201-3p	1.2007	0.0158182
mmu-miR-201-5p	1.2007	0.0158182
mmu-miR-23a-3p	0.487036	0.0021891
mmu-miR-23a-5p	0.487036	0.0021891
mmu-miR-23b-3p	0.295528	0.0283604
mmu-miR-23b-5p	0.295528	0.0283604
mmu-miR-25-3p	0.253023	0.0443651
mmu-miR-25-5p	0.253023	0.0443651
mmu-miR-30b-3p	0.420859	0.00809288
mmu-miR-30b-5p	0.420859	0.00809288
mmu-miR-3109-3p	0.983971	0.00536702
mmu-miR-3109-5p	0.983971	0.00536702
mmu-miR-322-3p	0.40584	0.0056806
mmu-miR-322-5p	0.40584	0.0056806
mmu-miR-326-3p	0.54223	0.00695127
mmu-miR-326-5p	0.54223	0.00695127
mmu-miR-331-3p	0.516875	0.0127584
mmu-miR-331-5p	0.516875	0.0127584
mmu-miR-34a-3p	0.520819	0.011176
mmu-miR-34a-5p	0.520819	0.011176
mmu-miR-350-3p	0.409639	0.0161204
mmu-miR-350-5p	0.409639	0.0161204
mmu-miR-365-1-5p	0.405782	0.0230266
mmu-miR-365-3p	0.405782	0.0230266
mmu-miR-450b-3p	0.298562	0.0364928
mmu-miR-450b-5p	0.298562	0.0364928
mmu-miR-500-3p	0.5027	0.0296333
mmu-miR-500-5p	0.5027	0.0296333
mmu-miR-5100	0.669177	0.0172814
mmu-miR-5116	1.32496	0.0313555
mmu-miR-582-3p	0.651207	0.000887084
mmu-miR-582-5p	0.651207	0.000887084
mmu-miR-6418-3p	0.9704	0.0378847
mmu-miR-6418-5p	0.9704	0.0378847
mmu-miR-7021-3p	1.99026	0.0299925
mmu-miR-7021-5p	1.99026	0.0299925
