# Supplementary material for: Target-Dependent Coordinated Biogenesis of Secondary MicroRNAs by miR-146a Balances Macrophage Activation Processes
Source: Mol Cell Biol. 2022 Mar 21;42(4):e00452-21. doi: 10.1128/mcb.00452-21 (PMC9022539; doi:10.1128/mcb.00452-21)
Supplement: Supplemental file 5 — Table S5. Download mcb.00452-21-s0005.xls, XLS file, 0.05 MB [file mcb.00452-21-s0005.xls]

## Sheet: miR-155 KO LPS
Gene with tandem miRNA pairs (Gene A)	CB-pair Regulator	Binding sites of CB-pair regulator in Gene A	Secondary Effector miRNA	Target gene of secondary effector miRNA Gene B (Secondary effector gene)	Binding sites of Secondary effector miRNA in Gene B (Secondary effector gene)
chd7	mmu-miR-155-5p	2	mmu-miR-665-3p	hk2	3
n4bp1	mmu-miR-155-5p	2	mmu-miR-322-5p	etv6	2
chd7	mmu-miR-155-5p	2	mmu-miR-322-5p	etv6	2
chd7	mmu-miR-155-5p	2	mmu-miR-33-5p	ifnar2	2
skil	mmu-miR-155-5p	2	mmu-miR-7a-5p	atxn7l1	2
chd7	mmu-miR-155-5p	2	mmu-miR-93-5p	4933426m11rik	2
chd7	mmu-miR-155-5p	2	mmu-miR-31-5p	sod2	2
n4bp1	mmu-miR-155-5p	2	mmu-miR-31-5p	sod2	2
chd7	mmu-miR-155-5p	2	mmu-miR-669j	chsy1	2
n4bp1	mmu-miR-155-5p	2	mmu-miR-322-5p	osbpl3	2
chd7	mmu-miR-155-5p	2	mmu-miR-322-5p	osbpl3	2
skil	mmu-miR-155-5p	2	mmu-miR-26b-5p	cd200	2
n4bp1	mmu-miR-155-5p	2	mmu-miR-128-3p	pgap2	2
skil	mmu-miR-155-5p	2	mmu-miR-29b-3p	slc31a1	2
chd7	mmu-miR-155-5p	2	mmu-miR-29b-3p	slc31a1	2
n4bp1	mmu-miR-155-5p	2	mmu-miR-20a-3p	antxr1	2
n4bp1	mmu-miR-155-5p	2	mmu-miR-706	slc7a2	2
skil	mmu-miR-155-5p	2	mmu-miR-706	slc7a2	2
skil	mmu-miR-155-5p	2	mmu-miR-20a-5p	smad6	2
n4bp1	mmu-miR-155-5p	2	mmu-miR-322-5p	gak	2
chd7	mmu-miR-155-5p	2	mmu-miR-322-5p	gak	2
n4bp1	mmu-miR-155-5p	2	mmu-miR-22-3p	junb	2
skil	mmu-miR-155-5p	2	mmu-miR-19b-3p	ift57	2
n4bp1	mmu-miR-155-5p	2	mmu-miR-186-5p	prdx5	2
chd7	mmu-miR-155-5p	2	mmu-miR-186-5p	prdx5	2
chd7	mmu-miR-155-5p	2	mmu-miR-665-3p	itga5	2
n4bp1	mmu-miR-155-5p	2	mmu-miR-362-3p	spata13	3
chd7	mmu-miR-155-5p	2	mmu-miR-362-3p	spata13	3
skil	mmu-miR-155-5p	2	mmu-miR-362-3p	spata13	3
chd7	mmu-miR-155-5p	2	mmu-miR-145a-3p	dusp16	2
skil	mmu-miR-155-5p	2	mmu-miR-500-3p	pde4b	2
skil	mmu-miR-155-5p	2	mmu-miR-26b-5p	slc16a6	2
n4bp1	mmu-miR-155-5p	2	mmu-miR-322-5p	tnfsf9	2
chd7	mmu-miR-155-5p	2	mmu-miR-322-5p	tnfsf9	2
skil	mmu-miR-155-5p	2	mmu-miR-19b-3p	zdhhc6	2
chd7	mmu-miR-155-5p	2	mmu-miR-23b-3p	sgk1	3
n4bp1	mmu-miR-155-5p	2	mmu-miR-362-3p	tnfrsf1b	2
chd7	mmu-miR-155-5p	2	mmu-miR-362-3p	tnfrsf1b	2
skil	mmu-miR-155-5p	2	mmu-miR-362-3p	tnfrsf1b	2
skil	mmu-miR-155-5p	2	mmu-miR-29c-3p	ptger2	2
chd7	mmu-miR-155-5p	2	mmu-miR-29c-3p	ptger2	2
chd7	mmu-miR-155-5p	2	mmu-miR-210-3p	bcl3	2
skil	mmu-miR-155-5p	2	mmu-miR-16-5p	il4ra	2
chd7	mmu-miR-155-5p	2	mmu-miR-16-5p	il4ra	2
n4bp1	mmu-miR-155-5p	2	mmu-miR-16-5p	il4ra	2
chd7	mmu-miR-155-5p	2	mmu-miR-532-3p	atg9a	2
n4bp1	mmu-miR-155-5p	2	mmu-miR-362-3p	mllt6	3
chd7	mmu-miR-155-5p	2	mmu-miR-362-3p	mllt6	3
skil	mmu-miR-155-5p	2	mmu-miR-362-3p	mllt6	3

## Sheet: macrophage polarisation
Gene with tandem miRNA pairs (Gene A)	CB-pair Regulator	Binding sites of CB-pair regulator in Gene A	Secondary Effector miRNA	Target gene of secondary effector miRNA Gene B (Secondary effector gene)	Binding sites of Secondary effector miRNA in Gene B (Secondary effector gene)
rufy2	mmu-miR-155-5p	2	mmu-miR-125a-3p	edn1	2
cep350	mmu-miR-155-5p	2	mmu-miR-125a-3p	edn1	2
ddi2	mmu-miR-155-5p	2	mmu-miR-125a-3p	edn1	2
tab2	mmu-miR-155-5p	2	mmu-miR-125a-3p	edn1	2
zfp281	mmu-miR-155-5p	2	mmu-miR-125a-3p	edn1	2
tcf4	mmu-miR-155-5p	4	mmu-miR-125a-3p	edn1	2
zbtb1	mmu-miR-155-5p	3	mmu-miR-125a-3p	edn1	2
etnk1	mmu-miR-155-5p	2	mmu-miR-125a-3p	edn1	2
bbx	mmu-miR-155-5p	3	mmu-miR-125a-3p	edn1	2
ttc39b	mmu-miR-155-5p	3	mmu-miR-125a-3p	edn1	2
tnrc6c	mmu-miR-155-5p	2	mmu-miR-125a-3p	edn1	2
cd47	mmu-miR-155-5p	2	mmu-miR-125a-3p	edn1	2
lrch3	mmu-miR-155-5p	2	mmu-miR-125a-3p	edn1	2
maf	mmu-miR-155-5p	2	mmu-miR-125a-3p	edn1	2
irf2bp2	mmu-miR-155-5p	2	mmu-miR-125a-3p	edn1	2
klf7	mmu-miR-155-5p	2	mmu-miR-125a-3p	edn1	2
egfr	mmu-miR-155-5p	2	mmu-miR-125a-3p	edn1	2
sacs	mmu-miR-155-5p	3	mmu-miR-125a-3p	edn1	2
rufy2	mmu-miR-155-5p	2	mmu-miR-125a-3p	dusp7	2
cep350	mmu-miR-155-5p	2	mmu-miR-125a-3p	dusp7	2
ddi2	mmu-miR-155-5p	2	mmu-miR-125a-3p	dusp7	2
tab2	mmu-miR-155-5p	2	mmu-miR-125a-3p	dusp7	2
zfp281	mmu-miR-155-5p	2	mmu-miR-125a-3p	dusp7	2
tcf4	mmu-miR-155-5p	4	mmu-miR-125a-3p	dusp7	2
zbtb1	mmu-miR-155-5p	3	mmu-miR-125a-3p	dusp7	2
etnk1	mmu-miR-155-5p	2	mmu-miR-125a-3p	dusp7	2
bbx	mmu-miR-155-5p	3	mmu-miR-125a-3p	dusp7	2
ttc39b	mmu-miR-155-5p	3	mmu-miR-125a-3p	dusp7	2
tnrc6c	mmu-miR-155-5p	2	mmu-miR-125a-3p	dusp7	2
cd47	mmu-miR-155-5p	2	mmu-miR-125a-3p	dusp7	2
lrch3	mmu-miR-155-5p	2	mmu-miR-125a-3p	dusp7	2
maf	mmu-miR-155-5p	2	mmu-miR-125a-3p	dusp7	2
irf2bp2	mmu-miR-155-5p	2	mmu-miR-125a-3p	dusp7	2
klf7	mmu-miR-155-5p	2	mmu-miR-125a-3p	dusp7	2
egfr	mmu-miR-155-5p	2	mmu-miR-125a-3p	dusp7	2
sacs	mmu-miR-155-5p	3	mmu-miR-125a-3p	dusp7	2
tmpo	mmu-miR-155-5p	2	mmu-miR-455-3p	csad	2
rufy2	mmu-miR-155-5p	2	mmu-miR-125a-3p	lcn2	2
cep350	mmu-miR-155-5p	2	mmu-miR-125a-3p	lcn2	2
ddi2	mmu-miR-155-5p	2	mmu-miR-125a-3p	lcn2	2
tab2	mmu-miR-155-5p	2	mmu-miR-125a-3p	lcn2	2
zfp281	mmu-miR-155-5p	2	mmu-miR-125a-3p	lcn2	2
tcf4	mmu-miR-155-5p	4	mmu-miR-125a-3p	lcn2	2
zbtb1	mmu-miR-155-5p	3	mmu-miR-125a-3p	lcn2	2
etnk1	mmu-miR-155-5p	2	mmu-miR-125a-3p	lcn2	2
bbx	mmu-miR-155-5p	3	mmu-miR-125a-3p	lcn2	2
ttc39b	mmu-miR-155-5p	3	mmu-miR-125a-3p	lcn2	2
tnrc6c	mmu-miR-155-5p	2	mmu-miR-125a-3p	lcn2	2
cd47	mmu-miR-155-5p	2	mmu-miR-125a-3p	lcn2	2
lrch3	mmu-miR-155-5p	2	mmu-miR-125a-3p	lcn2	2
maf	mmu-miR-155-5p	2	mmu-miR-125a-3p	lcn2	2
irf2bp2	mmu-miR-155-5p	2	mmu-miR-125a-3p	lcn2	2
klf7	mmu-miR-155-5p	2	mmu-miR-125a-3p	lcn2	2
egfr	mmu-miR-155-5p	2	mmu-miR-125a-3p	lcn2	2
sacs	mmu-miR-155-5p	3	mmu-miR-125a-3p	lcn2	2
tmpo	mmu-miR-155-5p	2	mmu-miR-455-3p	gfra1	2
rufy2	mmu-miR-155-5p	2	mmu-miR-125a-3p	zbed3	2
cep350	mmu-miR-155-5p	2	mmu-miR-125a-3p	zbed3	2
ddi2	mmu-miR-155-5p	2	mmu-miR-125a-3p	zbed3	2
tab2	mmu-miR-155-5p	2	mmu-miR-125a-3p	zbed3	2
zfp281	mmu-miR-155-5p	2	mmu-miR-125a-3p	zbed3	2
tcf4	mmu-miR-155-5p	4	mmu-miR-125a-3p	zbed3	2
zbtb1	mmu-miR-155-5p	3	mmu-miR-125a-3p	zbed3	2
etnk1	mmu-miR-155-5p	2	mmu-miR-125a-3p	zbed3	2
bbx	mmu-miR-155-5p	3	mmu-miR-125a-3p	zbed3	2
ttc39b	mmu-miR-155-5p	3	mmu-miR-125a-3p	zbed3	2
tnrc6c	mmu-miR-155-5p	2	mmu-miR-125a-3p	zbed3	2
cd47	mmu-miR-155-5p	2	mmu-miR-125a-3p	zbed3	2
lrch3	mmu-miR-155-5p	2	mmu-miR-125a-3p	zbed3	2
maf	mmu-miR-155-5p	2	mmu-miR-125a-3p	zbed3	2
irf2bp2	mmu-miR-155-5p	2	mmu-miR-125a-3p	zbed3	2
klf7	mmu-miR-155-5p	2	mmu-miR-125a-3p	zbed3	2
egfr	mmu-miR-155-5p	2	mmu-miR-125a-3p	zbed3	2
sacs	mmu-miR-155-5p	3	mmu-miR-125a-3p	zbed3	2
maf	mmu-miR-155-5p	2	mmu-miR-29b-1-5p	rara	3
zfp609	mmu-miR-155-5p	2	mmu-miR-29b-1-5p	rara	3
rufy2	mmu-miR-155-5p	2	mmu-miR-29b-1-5p	rara	3
peli1	mmu-miR-155-5p	2	mmu-miR-29b-1-5p	rara	3
flrt2	mmu-miR-155-5p	2	mmu-miR-29b-1-5p	rara	3
brwd3	mmu-miR-155-5p	2	mmu-miR-29b-1-5p	rara	3
bbx	mmu-miR-155-5p	3	mmu-miR-29b-1-5p	rara	3
sacs	mmu-miR-155-5p	3	mmu-miR-29b-1-5p	rara	3
dcun1d3	mmu-miR-155-5p	4	mmu-miR-29b-1-5p	rara	3
lims1	mmu-miR-155-5p	2	mmu-miR-29b-1-5p	rara	3
ankrd33b	mmu-miR-155-5p	2	mmu-miR-29b-1-5p	rara	3
cd47	mmu-miR-155-5p	2	mmu-miR-29b-1-5p	rara	3
ankrd12	mmu-miR-155-5p	2	mmu-miR-29b-1-5p	rara	3
klf7	mmu-miR-155-5p	2	mmu-miR-29b-1-5p	rara	3
tnrc6c	mmu-miR-155-5p	2	mmu-miR-29b-1-5p	rara	3
apbb2	mmu-miR-155-5p	2	mmu-miR-29b-1-5p	rara	3
tab2	mmu-miR-155-5p	2	mmu-miR-29b-1-5p	rara	3
maf	mmu-miR-155-5p	2	mmu-miR-29b-1-5p	ccdc25	2
zfp609	mmu-miR-155-5p	2	mmu-miR-29b-1-5p	ccdc25	2
rufy2	mmu-miR-155-5p	2	mmu-miR-29b-1-5p	ccdc25	2
peli1	mmu-miR-155-5p	2	mmu-miR-29b-1-5p	ccdc25	2
flrt2	mmu-miR-155-5p	2	mmu-miR-29b-1-5p	ccdc25	2
brwd3	mmu-miR-155-5p	2	mmu-miR-29b-1-5p	ccdc25	2
bbx	mmu-miR-155-5p	3	mmu-miR-29b-1-5p	ccdc25	2
sacs	mmu-miR-155-5p	3	mmu-miR-29b-1-5p	ccdc25	2
dcun1d3	mmu-miR-155-5p	4	mmu-miR-29b-1-5p	ccdc25	2
lims1	mmu-miR-155-5p	2	mmu-miR-29b-1-5p	ccdc25	2
ankrd33b	mmu-miR-155-5p	2	mmu-miR-29b-1-5p	ccdc25	2
cd47	mmu-miR-155-5p	2	mmu-miR-29b-1-5p	ccdc25	2
ankrd12	mmu-miR-155-5p	2	mmu-miR-29b-1-5p	ccdc25	2
klf7	mmu-miR-155-5p	2	mmu-miR-29b-1-5p	ccdc25	2
tnrc6c	mmu-miR-155-5p	2	mmu-miR-29b-1-5p	ccdc25	2
apbb2	mmu-miR-155-5p	2	mmu-miR-29b-1-5p	ccdc25	2
tab2	mmu-miR-155-5p	2	mmu-miR-29b-1-5p	ccdc25	2

## Sheet: macrophage polarisation 2
Gene with tandem miRNA pairs (Gene A)	CB-pair Regulator	Binding sites of CB-pair regulator in Gene A	Secondary Effector miRNA	Target gene of secondary effector miRNA Gene B (Secondary effector gene)	Binding sites of Secondary effector miRNA in Gene B (Secondary effector gene)
cep350	mmu-miR-125a-3p	2	mmu-miR-155-5p	ifit2	2
cd47	mmu-miR-125a-3p	2	mmu-miR-155-5p	ifit2	2
prune2	mmu-miR-125a-3p	3	mmu-miR-155-5p	ifit2	2
klf7	mmu-miR-125a-3p	2	mmu-miR-155-5p	ifit2	2
clcn6	mmu-miR-125a-3p	2	mmu-miR-155-5p	ifit2	2
trps1	mmu-miR-125a-3p	3	mmu-miR-155-5p	ifit2	2
ttc39b	mmu-miR-125a-3p	2	mmu-miR-155-5p	ifit2	2
cep350	mmu-miR-125a-3p	2	mmu-miR-155-5p	tmod3	2
cd47	mmu-miR-125a-3p	2	mmu-miR-155-5p	tmod3	2
prune2	mmu-miR-125a-3p	3	mmu-miR-155-5p	tmod3	2
klf7	mmu-miR-125a-3p	2	mmu-miR-155-5p	tmod3	2
clcn6	mmu-miR-125a-3p	2	mmu-miR-155-5p	tmod3	2
trps1	mmu-miR-125a-3p	3	mmu-miR-155-5p	tmod3	2
ttc39b	mmu-miR-125a-3p	2	mmu-miR-155-5p	tmod3	2
furin	mmu-miR-125a-3p	2	mmu-miR-455-3p	csad	2
notch1	mmu-miR-125a-3p	3	mmu-miR-455-3p	csad	2
cep350	mmu-miR-125a-3p	2	mmu-miR-155-5p	maf	2
cd47	mmu-miR-125a-3p	2	mmu-miR-155-5p	maf	2
prune2	mmu-miR-125a-3p	3	mmu-miR-155-5p	maf	2
klf7	mmu-miR-125a-3p	2	mmu-miR-155-5p	maf	2
clcn6	mmu-miR-125a-3p	2	mmu-miR-155-5p	maf	2
trps1	mmu-miR-125a-3p	3	mmu-miR-155-5p	maf	2
ttc39b	mmu-miR-125a-3p	2	mmu-miR-155-5p	maf	2
furin	mmu-miR-125a-3p	2	mmu-miR-455-3p	gfra1	2
notch1	mmu-miR-125a-3p	3	mmu-miR-455-3p	gfra1	2
cep350	mmu-miR-125a-3p	2	mmu-miR-155-5p	e2f2	2
cd47	mmu-miR-125a-3p	2	mmu-miR-155-5p	e2f2	2
prune2	mmu-miR-125a-3p	3	mmu-miR-155-5p	e2f2	2
klf7	mmu-miR-125a-3p	2	mmu-miR-155-5p	e2f2	2
clcn6	mmu-miR-125a-3p	2	mmu-miR-155-5p	e2f2	2
trps1	mmu-miR-125a-3p	3	mmu-miR-155-5p	e2f2	2
ttc39b	mmu-miR-125a-3p	2	mmu-miR-155-5p	e2f2	2
epm2aip1	mmu-miR-125a-3p	2	mmu-miR-29b-1-5p	rara	3
cd47	mmu-miR-125a-3p	2	mmu-miR-29b-1-5p	rara	3
ahdc1	mmu-miR-125a-3p	2	mmu-miR-29b-1-5p	rara	3
prune2	mmu-miR-125a-3p	3	mmu-miR-29b-1-5p	rara	3
atxn7l1	mmu-miR-125a-3p	2	mmu-miR-29b-1-5p	rara	3
klf7	mmu-miR-125a-3p	2	mmu-miR-29b-1-5p	rara	3
dll1	mmu-miR-125a-3p	2	mmu-miR-29b-1-5p	rara	3
epm2aip1	mmu-miR-125a-3p	2	mmu-miR-29b-1-5p	ccdc25	2
cd47	mmu-miR-125a-3p	2	mmu-miR-29b-1-5p	ccdc25	2
ahdc1	mmu-miR-125a-3p	2	mmu-miR-29b-1-5p	ccdc25	2
prune2	mmu-miR-125a-3p	3	mmu-miR-29b-1-5p	ccdc25	2
atxn7l1	mmu-miR-125a-3p	2	mmu-miR-29b-1-5p	ccdc25	2
klf7	mmu-miR-125a-3p	2	mmu-miR-29b-1-5p	ccdc25	2
dll1	mmu-miR-125a-3p	2	mmu-miR-29b-1-5p	ccdc25	2

## Sheet: miR-125a HSC
Gene with tandem miRNA pairs (Gene A)	CB-pair Regulator	Binding sites of CB-pair regulator in Gene A	Secondary Effector miRNA	Target gene of secondary effector miRNA Gene B (Secondary effector gene)	Binding sites of Secondary effector miRNA in Gene B (Secondary effector gene)
nxf1	mmu-miR-125a-3p	2	mmu-miR-338-3p	ube2g1	2
med15	mmu-miR-125a-3p	2	mmu-miR-762	ttll4	2
lifr	mmu-miR-125a-3p	2	mmu-miR-762	ttll4	2
trps1	mmu-miR-125a-3p	3	mmu-miR-762	ttll4	2
lifr	mmu-miR-125a-3p	2	mmu-miR-125b-5p	abcc5	2
trps1	mmu-miR-125a-3p	3	mmu-miR-125b-5p	abcc5	2
med15	mmu-miR-125a-3p	2	mmu-miR-125b-5p	abcc5	2
e2f3	mmu-miR-125a-3p	2	mmu-miR-125b-5p	abcc5	2
lifr	mmu-miR-125a-3p	2	mmu-miR-125b-5p	triap1	2
trps1	mmu-miR-125a-3p	3	mmu-miR-125b-5p	triap1	2
med15	mmu-miR-125a-3p	2	mmu-miR-125b-5p	triap1	2
e2f3	mmu-miR-125a-3p	2	mmu-miR-125b-5p	triap1	2
med15	mmu-miR-125a-3p	2	mmu-miR-762	suv420h2	3
lifr	mmu-miR-125a-3p	2	mmu-miR-762	suv420h2	3
trps1	mmu-miR-125a-3p	3	mmu-miR-762	suv420h2	3
lifr	mmu-miR-125a-3p	2	mmu-miR-125b-5p	cbx2	2
trps1	mmu-miR-125a-3p	3	mmu-miR-125b-5p	cbx2	2
med15	mmu-miR-125a-3p	2	mmu-miR-125b-5p	cbx2	2
e2f3	mmu-miR-125a-3p	2	mmu-miR-125b-5p	cbx2	2
lifr	mmu-miR-125a-3p	2	mmu-miR-125b-5p	alpk3	2
trps1	mmu-miR-125a-3p	3	mmu-miR-125b-5p	alpk3	2
med15	mmu-miR-125a-3p	2	mmu-miR-125b-5p	alpk3	2
e2f3	mmu-miR-125a-3p	2	mmu-miR-125b-5p	alpk3	2
trps1	mmu-miR-125a-3p	3	mmu-miR-706	atg4b	2
trps1	mmu-miR-125a-3p	3	mmu-miR-706	tmem168	2
lifr	mmu-miR-125a-3p	2	mmu-miR-125b-5p	slc25a15	2
trps1	mmu-miR-125a-3p	3	mmu-miR-125b-5p	slc25a15	2
med15	mmu-miR-125a-3p	2	mmu-miR-125b-5p	slc25a15	2
e2f3	mmu-miR-125a-3p	2	mmu-miR-125b-5p	slc25a15	2
med15	mmu-miR-125a-3p	2	mmu-miR-762	smarcad1	2
lifr	mmu-miR-125a-3p	2	mmu-miR-762	smarcad1	2
trps1	mmu-miR-125a-3p	3	mmu-miR-762	smarcad1	2
lifr	mmu-miR-125a-3p	2	mmu-miR-125b-5p	ppp2ca	2
trps1	mmu-miR-125a-3p	3	mmu-miR-125b-5p	ppp2ca	2
med15	mmu-miR-125a-3p	2	mmu-miR-125b-5p	ppp2ca	2
e2f3	mmu-miR-125a-3p	2	mmu-miR-125b-5p	ppp2ca	2
med15	mmu-miR-125a-3p	2	mmu-miR-762	obscn	2
lifr	mmu-miR-125a-3p	2	mmu-miR-762	obscn	2
trps1	mmu-miR-125a-3p	3	mmu-miR-762	obscn	2
trps1	mmu-miR-125a-3p	3	mmu-miR-706	bach1	2
trps1	mmu-miR-125a-3p	3	mmu-miR-706	smcr8	3
med15	mmu-miR-125a-3p	2	mmu-miR-762	slc35a4	3
lifr	mmu-miR-125a-3p	2	mmu-miR-762	slc35a4	3
trps1	mmu-miR-125a-3p	3	mmu-miR-762	slc35a4	3
nxf1	mmu-miR-125a-3p	2	mmu-miR-338-3p	aass	2
lifr	mmu-miR-125a-3p	2	mmu-miR-125b-5p	map2k7	4
trps1	mmu-miR-125a-3p	3	mmu-miR-125b-5p	map2k7	4
med15	mmu-miR-125a-3p	2	mmu-miR-125b-5p	map2k7	4
e2f3	mmu-miR-125a-3p	2	mmu-miR-125b-5p	map2k7	4
