# Supplementary material for: Target-Dependent Coordinated Biogenesis of Secondary MicroRNAs by miR-146a Balances Macrophage Activation Processes
Source: Mol Cell Biol. 2022 Mar 21;42(4):e00452-21. doi: 10.1128/mcb.00452-21 (PMC9022539; doi:10.1128/mcb.00452-21)
Supplement: Supplemental file 6 — Table S6. Download mcb.00452-21-s0006.xls, XLS file, 6.8 MB [file mcb.00452-21-s0006.xls]

## Sheet: tarbase_DIR_MMnormalpairs-miRTa
Gene with tandem miRNA pairs (Gene A)	CB-pair Regulator	Binding sites of CB-pair regulator in Gene A	Secondary Effector miRNA	Target gene of secondary effector miRNA Gene B (Secondary effector gene)	Binding sites of Secondary effector miRNA in Gene B (Secondary effector gene)
nucks1	mmu-miR-146a-5p	3	mmu-miR-92a-3p	gdf11	2
rlf	mmu-miR-146a-5p	2	mmu-miR-92a-3p	gdf11	2
btg2	mmu-miR-146a-5p	2	mmu-miR-92a-3p	gdf11	2
irf4	mmu-miR-146a-5p	2	mmu-miR-92a-3p	gdf11	2
tnrc6a	mmu-miR-146a-5p	4	mmu-miR-92a-3p	gdf11	2
mmd	mmu-miR-146a-5p	2	mmu-miR-92a-3p	gdf11	2
serinc5	mmu-miR-146a-5p	2	mmu-miR-92a-3p	gdf11	2
fam214a	mmu-miR-146a-5p	2	mmu-miR-92a-3p	gdf11	2
cggbp1	mmu-miR-146a-5p	2	mmu-miR-92a-3p	gdf11	2
sbno1	mmu-miR-146a-5p	2	mmu-miR-92a-3p	gdf11	2
klhl42	mmu-miR-146a-5p	2	mmu-miR-92a-3p	gdf11	2
cd28	mmu-miR-146a-5p	2	mmu-miR-92a-3p	gdf11	2
zfp266	mmu-miR-146a-5p	2	mmu-miR-92a-3p	gdf11	2
tnrc6b	mmu-miR-146a-5p	2	mmu-miR-92a-3p	gdf11	2
atxn1l	mmu-miR-146a-5p	2	mmu-miR-92a-3p	gdf11	2
hnrnpk	mmu-miR-146a-5p	3	mmu-miR-92a-3p	gdf11	2
bach2	mmu-miR-146a-5p	4	mmu-miR-92a-3p	gdf11	2
nrip1	mmu-miR-146a-5p	2	mmu-miR-92a-3p	gdf11	2
sp1	mmu-miR-146a-5p	2	mmu-miR-92a-3p	gdf11	2
tmem209	mmu-miR-146a-5p	2	mmu-miR-92a-3p	gdf11	2
apaf1	mmu-miR-146a-5p	2	mmu-miR-92a-3p	gdf11	2
hif1a	mmu-miR-146a-5p	3	mmu-miR-92a-3p	gdf11	2
nfat5	mmu-miR-146a-5p	2	mmu-miR-92a-3p	gdf11	2
creb1	mmu-miR-146a-5p	2	mmu-miR-92a-3p	gdf11	2
sec23a	mmu-miR-146a-5p	2	mmu-miR-484	serpina3n	2
gpr146	mmu-miR-146a-5p	2	mmu-miR-484	serpina3n	2
tnrc6b	mmu-miR-146a-5p	2	mmu-miR-484	serpina3n	2
spg20	mmu-miR-146a-5p	2	mmu-miR-484	serpina3n	2
ranbp2	mmu-miR-146a-5p	4	mmu-miR-484	serpina3n	2
cd274	mmu-miR-146a-5p	4	mmu-miR-669n	sesn3	2
zfp266	mmu-miR-146a-5p	2	mmu-miR-669n	sesn3	2
zfp280b	mmu-miR-146a-5p	2	mmu-miR-669n	sesn3	2
zfp281	mmu-miR-146a-5p	3	mmu-miR-669n	sesn3	2
patl1	mmu-miR-146a-5p	2	mmu-miR-669n	sesn3	2
mmd	mmu-miR-146a-5p	2	mmu-miR-669n	sesn3	2
scd2	mmu-miR-146a-5p	2	mmu-miR-669n	sesn3	2
malt1	mmu-miR-146a-5p	2	mmu-miR-669n	sesn3	2
cd28	mmu-miR-146a-5p	2	mmu-miR-669n	sesn3	2
irf4	mmu-miR-146a-5p	2	mmu-miR-669n	sesn3	2
hif1a	mmu-miR-146a-5p	3	mmu-miR-669n	sesn3	2
hmgcs1	mmu-miR-146a-5p	2	mmu-miR-669n	sesn3	2
bach2	mmu-miR-146a-5p	4	mmu-miR-669n	sesn3	2
creb1	mmu-miR-146a-5p	2	mmu-miR-669n	sesn3	2
tnrc6b	mmu-miR-146a-5p	2	mmu-miR-669n	sesn3	2
ankrd17	mmu-miR-146a-5p	2	mmu-miR-669n	sesn3	2
gpr146	mmu-miR-146a-5p	2	mmu-miR-669n	sesn3	2
tnrc6a	mmu-miR-146a-5p	4	mmu-miR-669n	sesn3	2
elf1	mmu-miR-146a-5p	2	mmu-miR-669n	sesn3	2
abhd2	mmu-miR-146a-5p	2	mmu-miR-322-5p	nckap1	2
anks4b	mmu-miR-146a-5p	2	mmu-miR-322-5p	nckap1	2
zfp280b	mmu-miR-146a-5p	2	mmu-miR-322-5p	nckap1	2
cd274	mmu-miR-146a-5p	4	mmu-miR-322-5p	nckap1	2
bach2	mmu-miR-146a-5p	4	mmu-miR-322-5p	nckap1	2
creb1	mmu-miR-146a-5p	2	mmu-miR-322-5p	nckap1	2
tex2	mmu-miR-146a-5p	2	mmu-miR-322-5p	nckap1	2
sp1	mmu-miR-146a-5p	2	mmu-miR-322-5p	nckap1	2
arl8b	mmu-miR-146a-5p	2	mmu-miR-322-5p	nckap1	2
rbl1	mmu-miR-146a-5p	2	mmu-miR-322-5p	nckap1	2
ctdspl2	mmu-miR-146a-5p	2	mmu-miR-322-5p	nckap1	2
cd28	mmu-miR-146a-5p	2	mmu-miR-322-5p	nckap1	2
rbbp6	mmu-miR-146a-5p	2	mmu-miR-322-5p	nckap1	2
sbno1	mmu-miR-146a-5p	2	mmu-miR-322-5p	nckap1	2
nrip1	mmu-miR-146a-5p	2	mmu-miR-322-5p	nckap1	2
maml1	mmu-miR-146a-5p	2	mmu-miR-322-5p	nckap1	2
ranbp2	mmu-miR-146a-5p	4	mmu-miR-322-5p	nckap1	2
nucks1	mmu-miR-146a-5p	3	mmu-miR-322-5p	nckap1	2
kctd9	mmu-miR-146a-5p	2	mmu-miR-322-5p	nckap1	2
ablim1	mmu-miR-146a-5p	2	mmu-miR-322-5p	nckap1	2
fam179b	mmu-miR-146a-5p	2	mmu-miR-322-5p	nckap1	2
elf1	mmu-miR-146a-5p	2	mmu-miR-322-5p	nckap1	2
rere	mmu-miR-146a-5p	2	mmu-miR-322-5p	nckap1	2
ist1	mmu-miR-146a-5p	3	mmu-miR-322-5p	nckap1	2
tnrc6b	mmu-miR-146a-5p	2	mmu-miR-322-5p	nckap1	2
gpr146	mmu-miR-146a-5p	2	mmu-miR-322-5p	nckap1	2
ankrd17	mmu-miR-146a-5p	2	mmu-miR-322-5p	nckap1	2
serinc5	mmu-miR-146a-5p	2	mmu-miR-322-5p	nckap1	2
atxn1l	mmu-miR-146a-5p	2	mmu-miR-322-5p	nckap1	2
fam107b	mmu-miR-146a-5p	2	mmu-miR-19b-3p	itsn1	2
cd28	mmu-miR-146a-5p	2	mmu-miR-19b-3p	itsn1	2
ankrd17	mmu-miR-146a-5p	2	mmu-miR-19b-3p	itsn1	2
nrip1	mmu-miR-146a-5p	2	mmu-miR-19b-3p	itsn1	2
creb1	mmu-miR-146a-5p	2	mmu-miR-19b-3p	itsn1	2
tnrc6a	mmu-miR-146a-5p	4	mmu-miR-19b-3p	itsn1	2
irf4	mmu-miR-146a-5p	2	mmu-miR-19b-3p	itsn1	2
sbno1	mmu-miR-146a-5p	2	mmu-miR-19b-3p	itsn1	2
bach2	mmu-miR-146a-5p	4	mmu-miR-19b-3p	itsn1	2
sp1	mmu-miR-146a-5p	2	mmu-miR-19b-3p	itsn1	2
spg20	mmu-miR-146a-5p	2	mmu-miR-19b-3p	itsn1	2
rbbp6	mmu-miR-146a-5p	2	mmu-miR-19b-3p	itsn1	2
patl1	mmu-miR-146a-5p	2	mmu-miR-19b-3p	itsn1	2
atxn1l	mmu-miR-146a-5p	2	mmu-miR-19b-3p	itsn1	2
tnrc6b	mmu-miR-146a-5p	2	mmu-miR-19b-3p	itsn1	2
crk	mmu-miR-146a-5p	2	mmu-miR-19b-3p	itsn1	2
zfp281	mmu-miR-146a-5p	3	mmu-miR-19b-3p	itsn1	2
rlf	mmu-miR-146a-5p	2	mmu-miR-19b-3p	itsn1	2
rab18	mmu-miR-146a-5p	2	mmu-miR-19b-3p	itsn1	2
arl8b	mmu-miR-146a-5p	2	mmu-miR-19b-3p	itsn1	2
klhl42	mmu-miR-146a-5p	2	mmu-miR-19b-3p	itsn1	2
zfp266	mmu-miR-146a-5p	2	mmu-miR-19b-3p	itsn1	2
hif1a	mmu-miR-146a-5p	3	mmu-miR-19b-3p	itsn1	2
fam179b	mmu-miR-146a-5p	2	mmu-miR-19b-3p	itsn1	2
ranbp2	mmu-miR-146a-5p	4	mmu-miR-706	tia1	2
nfat5	mmu-miR-146a-5p	2	mmu-miR-706	tia1	2
ablim1	mmu-miR-146a-5p	2	mmu-miR-706	tia1	2
fam107b	mmu-miR-146a-5p	2	mmu-miR-706	tia1	2
rbbp6	mmu-miR-146a-5p	2	mmu-miR-706	tia1	2
cggbp1	mmu-miR-146a-5p	2	mmu-miR-706	tia1	2
rlf	mmu-miR-146a-5p	2	mmu-miR-706	tia1	2
nucks1	mmu-miR-146a-5p	3	mmu-miR-706	tia1	2
bach2	mmu-miR-146a-5p	4	mmu-miR-706	tia1	2
tnrc6b	mmu-miR-146a-5p	2	mmu-miR-706	tia1	2
sec23a	mmu-miR-146a-5p	2	mmu-miR-706	tia1	2
tnrc6a	mmu-miR-146a-5p	4	mmu-miR-706	tia1	2
btg2	mmu-miR-146a-5p	2	mmu-miR-706	tia1	2
atl3	mmu-miR-146a-5p	3	mmu-miR-706	tia1	2
sp1	mmu-miR-146a-5p	2	mmu-miR-706	tia1	2
fam214a	mmu-miR-146a-5p	2	mmu-miR-706	tia1	2
ctdspl2	mmu-miR-146a-5p	2	mmu-miR-706	tia1	2
anks4b	mmu-miR-146a-5p	2	mmu-miR-706	tia1	2
atxn1l	mmu-miR-146a-5p	2	mmu-miR-706	tia1	2
hnrnpk	mmu-miR-146a-5p	3	mmu-miR-706	tia1	2
fam179b	mmu-miR-146a-5p	2	mmu-miR-101a-3p	prickle1	2
atl3	mmu-miR-146a-5p	3	mmu-miR-101a-3p	prickle1	2
fam214a	mmu-miR-146a-5p	2	mmu-miR-101a-3p	prickle1	2
tnrc6b	mmu-miR-146a-5p	2	mmu-miR-101a-3p	prickle1	2
rlf	mmu-miR-146a-5p	2	mmu-miR-101a-3p	prickle1	2
creb1	mmu-miR-146a-5p	2	mmu-miR-101a-3p	prickle1	2
tnrc6a	mmu-miR-146a-5p	4	mmu-miR-101a-3p	prickle1	2
mmd	mmu-miR-146a-5p	2	mmu-miR-101a-3p	prickle1	2
bach2	mmu-miR-146a-5p	4	mmu-miR-101a-3p	prickle1	2
rbl1	mmu-miR-146a-5p	2	mmu-miR-101a-3p	prickle1	2
rbbp6	mmu-miR-146a-5p	2	mmu-miR-101a-3p	prickle1	2
atxn1l	mmu-miR-146a-5p	2	mmu-miR-101a-3p	prickle1	2
arl8b	mmu-miR-146a-5p	2	mmu-miR-101a-3p	prickle1	2
tex2	mmu-miR-146a-5p	2	mmu-miR-101a-3p	prickle1	2
btg2	mmu-miR-146a-5p	2	mmu-miR-101a-3p	prickle1	2
hif1a	mmu-miR-146a-5p	3	mmu-miR-101a-3p	prickle1	2
zfp280b	mmu-miR-146a-5p	2	mmu-miR-101a-3p	prickle1	2
serinc5	mmu-miR-146a-5p	2	mmu-miR-101a-3p	prickle1	2
apaf1	mmu-miR-146a-5p	2	mmu-miR-101a-3p	prickle1	2
abhd2	mmu-miR-146a-5p	2	mmu-miR-101a-3p	prickle1	2
zfp266	mmu-miR-146a-5p	2	mmu-miR-7a-5p	rnf41	2
arid4a	mmu-miR-146a-5p	2	mmu-miR-7a-5p	rnf41	2
hif1a	mmu-miR-146a-5p	3	mmu-miR-7a-5p	rnf41	2
fam179b	mmu-miR-146a-5p	2	mmu-miR-7a-5p	rnf41	2
hnrnpk	mmu-miR-146a-5p	3	mmu-miR-7a-5p	rnf41	2
cggbp1	mmu-miR-146a-5p	2	mmu-miR-7a-5p	rnf41	2
tnrc6a	mmu-miR-146a-5p	4	mmu-miR-7a-5p	rnf41	2
sp1	mmu-miR-146a-5p	2	mmu-miR-7a-5p	rnf41	2
tnrc6b	mmu-miR-146a-5p	2	mmu-miR-7a-5p	rnf41	2
zfp281	mmu-miR-146a-5p	3	mmu-miR-7a-5p	rnf41	2
nfat5	mmu-miR-146a-5p	2	mmu-miR-7a-5p	rnf41	2
nrip1	mmu-miR-146a-5p	2	mmu-miR-7a-5p	rnf41	2
crk	mmu-miR-146a-5p	2	mmu-miR-7a-5p	rnf41	2
ist1	mmu-miR-146a-5p	3	mmu-miR-7a-5p	rnf41	2
rbl1	mmu-miR-146a-5p	2	mmu-miR-7a-5p	rnf41	2
klhl42	mmu-miR-146a-5p	2	mmu-miR-7a-5p	rnf41	2
patl1	mmu-miR-146a-5p	2	mmu-miR-7a-5p	rnf41	2
ablim1	mmu-miR-146a-5p	2	mmu-miR-7a-5p	rnf41	2
nucks1	mmu-miR-146a-5p	3	mmu-miR-7a-5p	rnf41	2
ankrd17	mmu-miR-146a-5p	2	mmu-miR-7a-5p	rnf41	2
gpr146	mmu-miR-146a-5p	2	mmu-miR-7a-5p	rnf41	2
rab18	mmu-miR-146a-5p	2	mmu-miR-7a-5p	rnf41	2
abhd2	mmu-miR-146a-5p	2	mmu-miR-7a-5p	rnf41	2
zfp280b	mmu-miR-146a-5p	2	mmu-miR-7a-5p	rnf41	2
rbbp6	mmu-miR-146a-5p	2	mmu-miR-7a-5p	rnf41	2
creb1	mmu-miR-146a-5p	2	mmu-miR-7a-5p	rnf41	2
fam107b	mmu-miR-146a-5p	2	mmu-miR-7a-5p	rnf41	2
tnrc6b	mmu-miR-146a-5p	2	mmu-miR-31-3p	prep	2
maml1	mmu-miR-146a-5p	2	mmu-miR-31-3p	prep	2
rere	mmu-miR-146a-5p	2	mmu-miR-31-3p	prep	2
tex2	mmu-miR-146a-5p	2	mmu-miR-31-3p	prep	2
atl3	mmu-miR-146a-5p	3	mmu-miR-31-3p	prep	2
ablim1	mmu-miR-146a-5p	2	mmu-miR-31-3p	prep	2
ctdspl2	mmu-miR-146a-5p	2	mmu-miR-98-5p	prdm1	2
apaf1	mmu-miR-146a-5p	2	mmu-miR-98-5p	prdm1	2
bach2	mmu-miR-146a-5p	4	mmu-miR-98-5p	prdm1	2
patl1	mmu-miR-146a-5p	2	mmu-miR-98-5p	prdm1	2
crk	mmu-miR-146a-5p	2	mmu-miR-98-5p	prdm1	2
tnrc6a	mmu-miR-146a-5p	4	mmu-miR-98-5p	prdm1	2
cd274	mmu-miR-146a-5p	4	mmu-miR-98-5p	prdm1	2
btg2	mmu-miR-146a-5p	2	mmu-miR-98-5p	prdm1	2
zfp280b	mmu-miR-146a-5p	2	mmu-miR-98-5p	prdm1	2
nfat5	mmu-miR-146a-5p	2	mmu-miR-98-5p	prdm1	2
ablim1	mmu-miR-146a-5p	2	mmu-miR-98-5p	prdm1	2
ucp2	mmu-miR-146a-5p	2	mmu-miR-98-5p	prdm1	2
hmgcs1	mmu-miR-146a-5p	2	mmu-miR-98-5p	prdm1	2
kmt2e	mmu-miR-146a-5p	2	mmu-miR-98-5p	prdm1	2
hif1a	mmu-miR-146a-5p	3	mmu-miR-98-5p	prdm1	2
irf4	mmu-miR-146a-5p	2	mmu-miR-98-5p	prdm1	2
zfp281	mmu-miR-146a-5p	3	mmu-miR-98-5p	prdm1	2
apaf1	mmu-miR-146a-5p	2	mmu-miR-882	tmppe	2
rere	mmu-miR-146a-5p	2	mmu-miR-882	tmppe	2
nfat5	mmu-miR-146a-5p	2	mmu-miR-882	tmppe	2
kctd9	mmu-miR-146a-5p	2	mmu-miR-882	tmppe	2
fam179b	mmu-miR-146a-5p	2	mmu-miR-882	tmppe	2
abhd2	mmu-miR-146a-5p	2	mmu-miR-882	tmppe	2
atl3	mmu-miR-146a-5p	3	mmu-miR-882	tmppe	2
ablim1	mmu-miR-146a-5p	2	mmu-miR-882	tmppe	2
cd28	mmu-miR-146a-5p	2	mmu-miR-882	tmppe	2
zfp266	mmu-miR-146a-5p	2	mmu-miR-882	tmppe	2
rbbp6	mmu-miR-146a-5p	2	mmu-miR-882	tmppe	2
sbno1	mmu-miR-146a-5p	2	mmu-miR-882	tmppe	2
ankrd17	mmu-miR-146a-5p	2	mmu-miR-882	tmppe	2
atxn1l	mmu-miR-146a-5p	2	mmu-miR-882	tmppe	2
serinc5	mmu-miR-146a-5p	2	mmu-miR-882	tmppe	2
zfp266	mmu-miR-146a-5p	2	mmu-miR-7a-5p	tgoln1	2
arid4a	mmu-miR-146a-5p	2	mmu-miR-7a-5p	tgoln1	2
hif1a	mmu-miR-146a-5p	3	mmu-miR-7a-5p	tgoln1	2
fam179b	mmu-miR-146a-5p	2	mmu-miR-7a-5p	tgoln1	2
hnrnpk	mmu-miR-146a-5p	3	mmu-miR-7a-5p	tgoln1	2
cggbp1	mmu-miR-146a-5p	2	mmu-miR-7a-5p	tgoln1	2
tnrc6a	mmu-miR-146a-5p	4	mmu-miR-7a-5p	tgoln1	2
sp1	mmu-miR-146a-5p	2	mmu-miR-7a-5p	tgoln1	2
tnrc6b	mmu-miR-146a-5p	2	mmu-miR-7a-5p	tgoln1	2
zfp281	mmu-miR-146a-5p	3	mmu-miR-7a-5p	tgoln1	2
nfat5	mmu-miR-146a-5p	2	mmu-miR-7a-5p	tgoln1	2
nrip1	mmu-miR-146a-5p	2	mmu-miR-7a-5p	tgoln1	2
crk	mmu-miR-146a-5p	2	mmu-miR-7a-5p	tgoln1	2
ist1	mmu-miR-146a-5p	3	mmu-miR-7a-5p	tgoln1	2
rbl1	mmu-miR-146a-5p	2	mmu-miR-7a-5p	tgoln1	2
klhl42	mmu-miR-146a-5p	2	mmu-miR-7a-5p	tgoln1	2
patl1	mmu-miR-146a-5p	2	mmu-miR-7a-5p	tgoln1	2
ablim1	mmu-miR-146a-5p	2	mmu-miR-7a-5p	tgoln1	2
nucks1	mmu-miR-146a-5p	3	mmu-miR-7a-5p	tgoln1	2
ankrd17	mmu-miR-146a-5p	2	mmu-miR-7a-5p	tgoln1	2
gpr146	mmu-miR-146a-5p	2	mmu-miR-7a-5p	tgoln1	2
rab18	mmu-miR-146a-5p	2	mmu-miR-7a-5p	tgoln1	2
abhd2	mmu-miR-146a-5p	2	mmu-miR-7a-5p	tgoln1	2
zfp280b	mmu-miR-146a-5p	2	mmu-miR-7a-5p	tgoln1	2
rbbp6	mmu-miR-146a-5p	2	mmu-miR-7a-5p	tgoln1	2
creb1	mmu-miR-146a-5p	2	mmu-miR-7a-5p	tgoln1	2
fam107b	mmu-miR-146a-5p	2	mmu-miR-7a-5p	tgoln1	2
tex2	mmu-miR-146a-5p	2	mmu-miR-181a-5p	pnpla8	2
creb1	mmu-miR-146a-5p	2	mmu-miR-181a-5p	pnpla8	2
tnrc6b	mmu-miR-146a-5p	2	mmu-miR-181a-5p	pnpla8	2
gpr146	mmu-miR-146a-5p	2	mmu-miR-181a-5p	pnpla8	2
bach2	mmu-miR-146a-5p	4	mmu-miR-181a-5p	pnpla8	2
ctdspl2	mmu-miR-146a-5p	2	mmu-miR-181a-5p	pnpla8	2
cggbp1	mmu-miR-146a-5p	2	mmu-miR-181a-5p	pnpla8	2
hif1a	mmu-miR-146a-5p	3	mmu-miR-181a-5p	pnpla8	2
nfat5	mmu-miR-146a-5p	2	mmu-miR-181a-5p	pnpla8	2
rere	mmu-miR-146a-5p	2	mmu-miR-181a-5p	pnpla8	2
tnrc6a	mmu-miR-146a-5p	4	mmu-miR-181a-5p	pnpla8	2
fam107b	mmu-miR-146a-5p	2	mmu-miR-181a-5p	pnpla8	2
spg20	mmu-miR-146a-5p	2	mmu-miR-181a-5p	pnpla8	2
fam179b	mmu-miR-146a-5p	2	mmu-miR-181a-5p	pnpla8	2
crk	mmu-miR-146a-5p	2	mmu-miR-181a-5p	pnpla8	2
atl3	mmu-miR-146a-5p	3	mmu-miR-181a-5p	pnpla8	2
kmt2e	mmu-miR-146a-5p	2	mmu-miR-181a-5p	pnpla8	2
zfp281	mmu-miR-146a-5p	3	mmu-miR-181a-5p	pnpla8	2
arid4a	mmu-miR-146a-5p	2	mmu-miR-181a-5p	pnpla8	2
sec23a	mmu-miR-146a-5p	2	mmu-miR-181a-5p	pnpla8	2
zfp280b	mmu-miR-146a-5p	2	mmu-miR-181a-5p	pnpla8	2
sbno1	mmu-miR-146a-5p	2	mmu-miR-181a-5p	pnpla8	2
zfp266	mmu-miR-146a-5p	2	mmu-miR-181a-5p	pnpla8	2
scd2	mmu-miR-146a-5p	2	mmu-miR-181a-5p	pnpla8	2
rlf	mmu-miR-146a-5p	2	mmu-miR-181a-5p	pnpla8	2
nucks1	mmu-miR-146a-5p	3	mmu-miR-181a-5p	pnpla8	2
elf1	mmu-miR-146a-5p	2	mmu-miR-181a-5p	pnpla8	2
ankrd17	mmu-miR-146a-5p	2	mmu-miR-29b-1-5p	sobp	2
sp1	mmu-miR-146a-5p	2	mmu-miR-29b-1-5p	sobp	2
rbbp6	mmu-miR-146a-5p	2	mmu-miR-29b-1-5p	sobp	2
atxn1l	mmu-miR-146a-5p	2	mmu-miR-29b-1-5p	sobp	2
ranbp2	mmu-miR-146a-5p	4	mmu-miR-29b-1-5p	sobp	2
tex2	mmu-miR-146a-5p	2	mmu-miR-29b-1-5p	sobp	2
patl1	mmu-miR-146a-5p	2	mmu-miR-29b-1-5p	sobp	2
kctd9	mmu-miR-146a-5p	2	mmu-miR-29b-1-5p	sobp	2
arid4a	mmu-miR-146a-5p	2	mmu-miR-29b-1-5p	sobp	2
ist1	mmu-miR-146a-5p	3	mmu-miR-29b-1-5p	sobp	2
fam214a	mmu-miR-146a-5p	2	mmu-miR-29b-1-5p	sobp	2
ranbp2	mmu-miR-146a-5p	4	mmu-miR-133b-3p	c1galt1c1	2
gpr146	mmu-miR-146a-5p	2	mmu-miR-133b-3p	c1galt1c1	2
fam107b	mmu-miR-146a-5p	2	mmu-miR-133b-3p	c1galt1c1	2
sp1	mmu-miR-146a-5p	2	mmu-miR-133b-3p	c1galt1c1	2
ctdspl2	mmu-miR-146a-5p	2	mmu-miR-133b-3p	c1galt1c1	2
kmt2e	mmu-miR-146a-5p	2	mmu-miR-133b-3p	c1galt1c1	2
klhl42	mmu-miR-146a-5p	2	mmu-miR-133b-3p	c1galt1c1	2
tnrc6b	mmu-miR-146a-5p	2	mmu-miR-133b-3p	c1galt1c1	2
arid4a	mmu-miR-146a-5p	2	mmu-miR-133b-3p	c1galt1c1	2
nrip1	mmu-miR-146a-5p	2	mmu-miR-133b-3p	c1galt1c1	2
creb1	mmu-miR-146a-5p	2	mmu-miR-133b-3p	c1galt1c1	2
tex2	mmu-miR-146a-5p	2	mmu-miR-133b-3p	c1galt1c1	2
nfat5	mmu-miR-146a-5p	2	mmu-miR-133b-3p	c1galt1c1	2
atl3	mmu-miR-146a-5p	3	mmu-miR-133b-3p	c1galt1c1	2
abhd2	mmu-miR-146a-5p	2	mmu-miR-133b-3p	c1galt1c1	2
maml1	mmu-miR-146a-5p	2	mmu-miR-133b-3p	c1galt1c1	2
kctd9	mmu-miR-146a-5p	2	mmu-miR-133b-3p	c1galt1c1	2
apaf1	mmu-miR-146a-5p	2	mmu-miR-882	tapbp	2
rere	mmu-miR-146a-5p	2	mmu-miR-882	tapbp	2
nfat5	mmu-miR-146a-5p	2	mmu-miR-882	tapbp	2
kctd9	mmu-miR-146a-5p	2	mmu-miR-882	tapbp	2
fam179b	mmu-miR-146a-5p	2	mmu-miR-882	tapbp	2
abhd2	mmu-miR-146a-5p	2	mmu-miR-882	tapbp	2
atl3	mmu-miR-146a-5p	3	mmu-miR-882	tapbp	2
ablim1	mmu-miR-146a-5p	2	mmu-miR-882	tapbp	2
cd28	mmu-miR-146a-5p	2	mmu-miR-882	tapbp	2
zfp266	mmu-miR-146a-5p	2	mmu-miR-882	tapbp	2
rbbp6	mmu-miR-146a-5p	2	mmu-miR-882	tapbp	2
sbno1	mmu-miR-146a-5p	2	mmu-miR-882	tapbp	2
ankrd17	mmu-miR-146a-5p	2	mmu-miR-882	tapbp	2
atxn1l	mmu-miR-146a-5p	2	mmu-miR-882	tapbp	2
serinc5	mmu-miR-146a-5p	2	mmu-miR-882	tapbp	2
nrip1	mmu-miR-146a-5p	2	mmu-miR-762	agap1	2
ucp2	mmu-miR-146a-5p	2	mmu-miR-762	agap1	2
tnrc6b	mmu-miR-146a-5p	2	mmu-miR-762	agap1	2
ablim1	mmu-miR-146a-5p	2	mmu-miR-762	agap1	2
kmt2e	mmu-miR-146a-5p	2	mmu-miR-762	agap1	2
maml1	mmu-miR-146a-5p	2	mmu-miR-762	agap1	2
sp1	mmu-miR-146a-5p	2	mmu-miR-762	agap1	2
hnrnpk	mmu-miR-146a-5p	3	mmu-miR-762	agap1	2
zfp281	mmu-miR-146a-5p	3	mmu-miR-762	agap1	2
rere	mmu-miR-146a-5p	2	mmu-miR-762	agap1	2
cggbp1	mmu-miR-146a-5p	2	mmu-miR-669b-5p	baz1a	2
nucks1	mmu-miR-146a-5p	3	mmu-miR-669b-5p	baz1a	2
rbbp6	mmu-miR-146a-5p	2	mmu-miR-669b-5p	baz1a	2
hif1a	mmu-miR-146a-5p	3	mmu-miR-669b-5p	baz1a	2
ranbp2	mmu-miR-146a-5p	4	mmu-miR-669b-5p	baz1a	2
ankrd17	mmu-miR-146a-5p	2	mmu-miR-669b-5p	baz1a	2
kmt2e	mmu-miR-146a-5p	2	mmu-miR-669b-5p	baz1a	2
zfp266	mmu-miR-146a-5p	2	mmu-miR-669b-5p	baz1a	2
zfp281	mmu-miR-146a-5p	3	mmu-miR-669b-5p	baz1a	2
rbl1	mmu-miR-146a-5p	2	mmu-miR-669b-5p	baz1a	2
irf4	mmu-miR-146a-5p	2	mmu-miR-669b-5p	baz1a	2
cd274	mmu-miR-146a-5p	4	mmu-miR-669b-5p	baz1a	2
malt1	mmu-miR-146a-5p	2	mmu-miR-669b-5p	baz1a	2
rlf	mmu-miR-146a-5p	2	mmu-miR-669b-5p	baz1a	2
tnrc6a	mmu-miR-146a-5p	4	mmu-miR-669b-5p	baz1a	2
ctdspl2	mmu-miR-146a-5p	2	mmu-miR-98-5p	ccr7	2
apaf1	mmu-miR-146a-5p	2	mmu-miR-98-5p	ccr7	2
bach2	mmu-miR-146a-5p	4	mmu-miR-98-5p	ccr7	2
patl1	mmu-miR-146a-5p	2	mmu-miR-98-5p	ccr7	2
crk	mmu-miR-146a-5p	2	mmu-miR-98-5p	ccr7	2
tnrc6a	mmu-miR-146a-5p	4	mmu-miR-98-5p	ccr7	2
cd274	mmu-miR-146a-5p	4	mmu-miR-98-5p	ccr7	2
btg2	mmu-miR-146a-5p	2	mmu-miR-98-5p	ccr7	2
zfp280b	mmu-miR-146a-5p	2	mmu-miR-98-5p	ccr7	2
nfat5	mmu-miR-146a-5p	2	mmu-miR-98-5p	ccr7	2
ablim1	mmu-miR-146a-5p	2	mmu-miR-98-5p	ccr7	2
ucp2	mmu-miR-146a-5p	2	mmu-miR-98-5p	ccr7	2
hmgcs1	mmu-miR-146a-5p	2	mmu-miR-98-5p	ccr7	2
kmt2e	mmu-miR-146a-5p	2	mmu-miR-98-5p	ccr7	2
hif1a	mmu-miR-146a-5p	3	mmu-miR-98-5p	ccr7	2
irf4	mmu-miR-146a-5p	2	mmu-miR-98-5p	ccr7	2
zfp281	mmu-miR-146a-5p	3	mmu-miR-98-5p	ccr7	2
ctdspl2	mmu-miR-146a-5p	2	mmu-miR-98-5p	epc1	3
apaf1	mmu-miR-146a-5p	2	mmu-miR-98-5p	epc1	3
bach2	mmu-miR-146a-5p	4	mmu-miR-98-5p	epc1	3
patl1	mmu-miR-146a-5p	2	mmu-miR-98-5p	epc1	3
crk	mmu-miR-146a-5p	2	mmu-miR-98-5p	epc1	3
tnrc6a	mmu-miR-146a-5p	4	mmu-miR-98-5p	epc1	3
cd274	mmu-miR-146a-5p	4	mmu-miR-98-5p	epc1	3
btg2	mmu-miR-146a-5p	2	mmu-miR-98-5p	epc1	3
zfp280b	mmu-miR-146a-5p	2	mmu-miR-98-5p	epc1	3
nfat5	mmu-miR-146a-5p	2	mmu-miR-98-5p	epc1	3
ablim1	mmu-miR-146a-5p	2	mmu-miR-98-5p	epc1	3
ucp2	mmu-miR-146a-5p	2	mmu-miR-98-5p	epc1	3
hmgcs1	mmu-miR-146a-5p	2	mmu-miR-98-5p	epc1	3
kmt2e	mmu-miR-146a-5p	2	mmu-miR-98-5p	epc1	3
hif1a	mmu-miR-146a-5p	3	mmu-miR-98-5p	epc1	3
irf4	mmu-miR-146a-5p	2	mmu-miR-98-5p	epc1	3
zfp281	mmu-miR-146a-5p	3	mmu-miR-98-5p	epc1	3
ranbp2	mmu-miR-146a-5p	4	mmu-miR-133b-3p	usp21	2
gpr146	mmu-miR-146a-5p	2	mmu-miR-133b-3p	usp21	2
fam107b	mmu-miR-146a-5p	2	mmu-miR-133b-3p	usp21	2
sp1	mmu-miR-146a-5p	2	mmu-miR-133b-3p	usp21	2
ctdspl2	mmu-miR-146a-5p	2	mmu-miR-133b-3p	usp21	2
kmt2e	mmu-miR-146a-5p	2	mmu-miR-133b-3p	usp21	2
klhl42	mmu-miR-146a-5p	2	mmu-miR-133b-3p	usp21	2
tnrc6b	mmu-miR-146a-5p	2	mmu-miR-133b-3p	usp21	2
arid4a	mmu-miR-146a-5p	2	mmu-miR-133b-3p	usp21	2
nrip1	mmu-miR-146a-5p	2	mmu-miR-133b-3p	usp21	2
creb1	mmu-miR-146a-5p	2	mmu-miR-133b-3p	usp21	2
tex2	mmu-miR-146a-5p	2	mmu-miR-133b-3p	usp21	2
nfat5	mmu-miR-146a-5p	2	mmu-miR-133b-3p	usp21	2
atl3	mmu-miR-146a-5p	3	mmu-miR-133b-3p	usp21	2
abhd2	mmu-miR-146a-5p	2	mmu-miR-133b-3p	usp21	2
maml1	mmu-miR-146a-5p	2	mmu-miR-133b-3p	usp21	2
kctd9	mmu-miR-146a-5p	2	mmu-miR-133b-3p	usp21	2
cd274	mmu-miR-146a-5p	4	mmu-miR-669n	gprin3	2
zfp266	mmu-miR-146a-5p	2	mmu-miR-669n	gprin3	2
zfp280b	mmu-miR-146a-5p	2	mmu-miR-669n	gprin3	2
zfp281	mmu-miR-146a-5p	3	mmu-miR-669n	gprin3	2
patl1	mmu-miR-146a-5p	2	mmu-miR-669n	gprin3	2
mmd	mmu-miR-146a-5p	2	mmu-miR-669n	gprin3	2
scd2	mmu-miR-146a-5p	2	mmu-miR-669n	gprin3	2
malt1	mmu-miR-146a-5p	2	mmu-miR-669n	gprin3	2
cd28	mmu-miR-146a-5p	2	mmu-miR-669n	gprin3	2
irf4	mmu-miR-146a-5p	2	mmu-miR-669n	gprin3	2
hif1a	mmu-miR-146a-5p	3	mmu-miR-669n	gprin3	2
hmgcs1	mmu-miR-146a-5p	2	mmu-miR-669n	gprin3	2
bach2	mmu-miR-146a-5p	4	mmu-miR-669n	gprin3	2
creb1	mmu-miR-146a-5p	2	mmu-miR-669n	gprin3	2
tnrc6b	mmu-miR-146a-5p	2	mmu-miR-669n	gprin3	2
ankrd17	mmu-miR-146a-5p	2	mmu-miR-669n	gprin3	2
gpr146	mmu-miR-146a-5p	2	mmu-miR-669n	gprin3	2
tnrc6a	mmu-miR-146a-5p	4	mmu-miR-669n	gprin3	2
elf1	mmu-miR-146a-5p	2	mmu-miR-669n	gprin3	2
rbl1	mmu-miR-146a-5p	2	mmu-miR-467g	anln	2
nfat5	mmu-miR-146a-5p	2	mmu-miR-467g	anln	2
scd2	mmu-miR-146a-5p	2	mmu-miR-467g	anln	2
bach2	mmu-miR-146a-5p	4	mmu-miR-467g	anln	2
creb1	mmu-miR-146a-5p	2	mmu-miR-467g	anln	2
patl1	mmu-miR-146a-5p	2	mmu-miR-467g	anln	2
atl3	mmu-miR-146a-5p	3	mmu-miR-467g	anln	2
zfp281	mmu-miR-146a-5p	3	mmu-miR-467g	anln	2
crk	mmu-miR-146a-5p	2	mmu-miR-467g	anln	2
malt1	mmu-miR-146a-5p	2	mmu-miR-467g	anln	2
gpr146	mmu-miR-146a-5p	2	mmu-miR-467g	anln	2
elf1	mmu-miR-146a-5p	2	mmu-miR-467g	anln	2
hif1a	mmu-miR-146a-5p	3	mmu-miR-467g	anln	2
zfp280b	mmu-miR-146a-5p	2	mmu-miR-467g	anln	2
nucks1	mmu-miR-146a-5p	3	mmu-miR-467g	anln	2
ranbp2	mmu-miR-146a-5p	4	mmu-miR-467g	anln	2
cd28	mmu-miR-146a-5p	2	mmu-miR-467g	anln	2
tex2	mmu-miR-146a-5p	2	mmu-miR-467g	anln	2
zfp266	mmu-miR-146a-5p	2	mmu-miR-467g	anln	2
mmd	mmu-miR-146a-5p	2	mmu-miR-467g	anln	2
nrip1	mmu-miR-146a-5p	2	mmu-miR-467g	anln	2
cggbp1	mmu-miR-146a-5p	2	mmu-miR-467g	anln	2
kmt2e	mmu-miR-146a-5p	2	mmu-miR-467g	anln	2
tnrc6b	mmu-miR-146a-5p	2	mmu-miR-467g	anln	2
nrip1	mmu-miR-146a-5p	2	mmu-miR-762	vegfa	2
ucp2	mmu-miR-146a-5p	2	mmu-miR-762	vegfa	2
tnrc6b	mmu-miR-146a-5p	2	mmu-miR-762	vegfa	2
ablim1	mmu-miR-146a-5p	2	mmu-miR-762	vegfa	2
kmt2e	mmu-miR-146a-5p	2	mmu-miR-762	vegfa	2
maml1	mmu-miR-146a-5p	2	mmu-miR-762	vegfa	2
sp1	mmu-miR-146a-5p	2	mmu-miR-762	vegfa	2
hnrnpk	mmu-miR-146a-5p	3	mmu-miR-762	vegfa	2
zfp281	mmu-miR-146a-5p	3	mmu-miR-762	vegfa	2
rere	mmu-miR-146a-5p	2	mmu-miR-762	vegfa	2
rab18	mmu-miR-146a-5p	2	mmu-miR-142a-3p	clec2i	2
ankrd17	mmu-miR-146a-5p	2	mmu-miR-142a-3p	clec2i	2
ranbp2	mmu-miR-146a-5p	4	mmu-miR-142a-3p	clec2i	2
creb1	mmu-miR-146a-5p	2	mmu-miR-142a-3p	clec2i	2
elf1	mmu-miR-146a-5p	2	mmu-miR-142a-3p	clec2i	2
arl8b	mmu-miR-146a-5p	2	mmu-miR-142a-3p	clec2i	2
cd28	mmu-miR-146a-5p	2	mmu-miR-142a-3p	clec2i	2
ist1	mmu-miR-146a-5p	3	mmu-miR-142a-3p	clec2i	2
crk	mmu-miR-146a-5p	2	mmu-miR-142a-3p	clec2i	2
fam214a	mmu-miR-146a-5p	2	mmu-miR-142a-3p	clec2i	2
rere	mmu-miR-146a-5p	2	mmu-miR-142a-3p	clec2i	2
hnrnpk	mmu-miR-146a-5p	3	mmu-miR-142a-3p	clec2i	2
mmd	mmu-miR-146a-5p	2	mmu-miR-142a-3p	clec2i	2
bach2	mmu-miR-146a-5p	4	mmu-miR-142a-3p	clec2i	2
tnrc6b	mmu-miR-146a-5p	2	mmu-miR-142a-3p	clec2i	2
nucks1	mmu-miR-146a-5p	3	mmu-miR-142a-3p	clec2i	2
zfp281	mmu-miR-146a-5p	3	mmu-miR-142a-3p	clec2i	2
nfat5	mmu-miR-146a-5p	2	mmu-miR-142a-3p	clec2i	2
irf4	mmu-miR-146a-5p	2	mmu-miR-142a-3p	clec2i	2
scd2	mmu-miR-146a-5p	2	mmu-miR-142a-3p	clec2i	2
tnrc6a	mmu-miR-146a-5p	4	mmu-miR-142a-3p	clec2i	2
zfp266	mmu-miR-146a-5p	2	mmu-miR-142a-3p	clec2i	2
nrip1	mmu-miR-146a-5p	2	mmu-miR-142a-3p	clec2i	2
rlf	mmu-miR-146a-5p	2	mmu-miR-142a-3p	clec2i	2
atxn1l	mmu-miR-146a-5p	2	mmu-miR-142a-3p	clec2i	2
tnrc6b	mmu-miR-146a-5p	2	mmu-miR-122-5p	dennd4c	2
zfp281	mmu-miR-146a-5p	3	mmu-miR-122-5p	dennd4c	2
bach2	mmu-miR-146a-5p	4	mmu-miR-122-5p	dennd4c	2
sec23a	mmu-miR-146a-5p	2	mmu-miR-122-5p	dennd4c	2
gpr146	mmu-miR-146a-5p	2	mmu-miR-122-5p	dennd4c	2
rere	mmu-miR-146a-5p	2	mmu-miR-122-5p	dennd4c	2
ablim1	mmu-miR-146a-5p	2	mmu-miR-122-5p	dennd4c	2
ankrd17	mmu-miR-146a-5p	2	mmu-miR-122-5p	dennd4c	2
nrip1	mmu-miR-146a-5p	2	mmu-miR-122-5p	dennd4c	2
arl8b	mmu-miR-146a-5p	2	mmu-miR-122-5p	dennd4c	2
nfat5	mmu-miR-146a-5p	2	mmu-miR-122-5p	dennd4c	2
anks4b	mmu-miR-146a-5p	2	mmu-miR-122-5p	dennd4c	2
zfp266	mmu-miR-146a-5p	2	mmu-miR-122-5p	dennd4c	2
sbno1	mmu-miR-146a-5p	2	mmu-miR-218-5p	gtf3c1	2
kmt2e	mmu-miR-146a-5p	2	mmu-miR-218-5p	gtf3c1	2
creb1	mmu-miR-146a-5p	2	mmu-miR-218-5p	gtf3c1	2
zfp280b	mmu-miR-146a-5p	2	mmu-miR-218-5p	gtf3c1	2
sp1	mmu-miR-146a-5p	2	mmu-miR-218-5p	gtf3c1	2
zfp281	mmu-miR-146a-5p	3	mmu-miR-218-5p	gtf3c1	2
ucp2	mmu-miR-146a-5p	2	mmu-miR-218-5p	gtf3c1	2
ankrd17	mmu-miR-146a-5p	2	mmu-miR-218-5p	gtf3c1	2
ranbp2	mmu-miR-146a-5p	4	mmu-miR-218-5p	gtf3c1	2
rlf	mmu-miR-146a-5p	2	mmu-miR-218-5p	gtf3c1	2
abhd2	mmu-miR-146a-5p	2	mmu-miR-218-5p	gtf3c1	2
ablim1	mmu-miR-146a-5p	2	mmu-miR-218-5p	gtf3c1	2
serinc5	mmu-miR-146a-5p	2	mmu-miR-218-5p	gtf3c1	2
atl3	mmu-miR-146a-5p	3	mmu-miR-218-5p	gtf3c1	2
apaf1	mmu-miR-146a-5p	2	mmu-miR-218-5p	gtf3c1	2
nfat5	mmu-miR-146a-5p	2	mmu-miR-218-5p	gtf3c1	2
tnrc6b	mmu-miR-146a-5p	2	mmu-miR-218-5p	gtf3c1	2
fam179b	mmu-miR-146a-5p	2	mmu-miR-218-5p	gtf3c1	2
tex2	mmu-miR-146a-5p	2	mmu-miR-218-5p	gtf3c1	2
ankrd17	mmu-miR-146a-5p	2	mmu-miR-499-5p	atf6	2
hmgcs1	mmu-miR-146a-5p	2	mmu-miR-499-5p	atf6	2
nrip1	mmu-miR-146a-5p	2	mmu-miR-499-5p	atf6	2
abhd2	mmu-miR-146a-5p	2	mmu-miR-499-5p	atf6	2
nfat5	mmu-miR-146a-5p	2	mmu-miR-499-5p	atf6	2
zfp280b	mmu-miR-146a-5p	2	mmu-miR-499-5p	atf6	2
ist1	mmu-miR-146a-5p	3	mmu-miR-499-5p	atf6	2
nucks1	mmu-miR-146a-5p	3	mmu-miR-499-5p	atf6	2
creb1	mmu-miR-146a-5p	2	mmu-miR-499-5p	atf6	2
arid4a	mmu-miR-146a-5p	2	mmu-miR-499-5p	atf6	2
zfp266	mmu-miR-146a-5p	2	mmu-miR-499-5p	atf6	2
bach2	mmu-miR-146a-5p	4	mmu-miR-499-5p	atf6	2
ablim1	mmu-miR-146a-5p	2	mmu-miR-499-5p	atf6	2
klhl42	mmu-miR-146a-5p	2	mmu-miR-499-5p	atf6	2
atxn1l	mmu-miR-146a-5p	2	mmu-miR-499-5p	atf6	2
fam107b	mmu-miR-146a-5p	2	mmu-miR-499-5p	atf6	2
zfp281	mmu-miR-146a-5p	3	mmu-miR-499-5p	atf6	2
cggbp1	mmu-miR-146a-5p	2	mmu-miR-499-5p	atf6	2
bach2	mmu-miR-146a-5p	4	mmu-miR-31-5p	zzef1	2
tnrc6b	mmu-miR-146a-5p	2	mmu-miR-31-5p	zzef1	2
ankrd17	mmu-miR-146a-5p	2	mmu-miR-31-5p	zzef1	2
maml1	mmu-miR-146a-5p	2	mmu-miR-31-5p	zzef1	2
irf4	mmu-miR-146a-5p	2	mmu-miR-31-5p	zzef1	2
rbl1	mmu-miR-146a-5p	2	mmu-miR-31-5p	zzef1	2
atl3	mmu-miR-146a-5p	3	mmu-miR-31-5p	zzef1	2
cd274	mmu-miR-146a-5p	4	mmu-miR-31-5p	zzef1	2
hif1a	mmu-miR-146a-5p	3	mmu-miR-31-5p	zzef1	2
cd28	mmu-miR-146a-5p	2	mmu-miR-31-5p	zzef1	2
tnrc6a	mmu-miR-146a-5p	4	mmu-miR-31-5p	zzef1	2
sp1	mmu-miR-146a-5p	2	mmu-miR-31-5p	zzef1	2
nfat5	mmu-miR-146a-5p	2	mmu-miR-31-5p	zzef1	2
scd2	mmu-miR-146a-5p	2	mmu-miR-31-5p	zzef1	2
abhd2	mmu-miR-146a-5p	2	mmu-miR-322-5p	mark2	3
anks4b	mmu-miR-146a-5p	2	mmu-miR-322-5p	mark2	3
zfp280b	mmu-miR-146a-5p	2	mmu-miR-322-5p	mark2	3
cd274	mmu-miR-146a-5p	4	mmu-miR-322-5p	mark2	3
bach2	mmu-miR-146a-5p	4	mmu-miR-322-5p	mark2	3
creb1	mmu-miR-146a-5p	2	mmu-miR-322-5p	mark2	3
tex2	mmu-miR-146a-5p	2	mmu-miR-322-5p	mark2	3
sp1	mmu-miR-146a-5p	2	mmu-miR-322-5p	mark2	3
arl8b	mmu-miR-146a-5p	2	mmu-miR-322-5p	mark2	3
rbl1	mmu-miR-146a-5p	2	mmu-miR-322-5p	mark2	3
ctdspl2	mmu-miR-146a-5p	2	mmu-miR-322-5p	mark2	3
cd28	mmu-miR-146a-5p	2	mmu-miR-322-5p	mark2	3
rbbp6	mmu-miR-146a-5p	2	mmu-miR-322-5p	mark2	3
sbno1	mmu-miR-146a-5p	2	mmu-miR-322-5p	mark2	3
nrip1	mmu-miR-146a-5p	2	mmu-miR-322-5p	mark2	3
maml1	mmu-miR-146a-5p	2	mmu-miR-322-5p	mark2	3
ranbp2	mmu-miR-146a-5p	4	mmu-miR-322-5p	mark2	3
nucks1	mmu-miR-146a-5p	3	mmu-miR-322-5p	mark2	3
kctd9	mmu-miR-146a-5p	2	mmu-miR-322-5p	mark2	3
ablim1	mmu-miR-146a-5p	2	mmu-miR-322-5p	mark2	3
fam179b	mmu-miR-146a-5p	2	mmu-miR-322-5p	mark2	3
elf1	mmu-miR-146a-5p	2	mmu-miR-322-5p	mark2	3
rere	mmu-miR-146a-5p	2	mmu-miR-322-5p	mark2	3
ist1	mmu-miR-146a-5p	3	mmu-miR-322-5p	mark2	3
tnrc6b	mmu-miR-146a-5p	2	mmu-miR-322-5p	mark2	3
gpr146	mmu-miR-146a-5p	2	mmu-miR-322-5p	mark2	3
ankrd17	mmu-miR-146a-5p	2	mmu-miR-322-5p	mark2	3
serinc5	mmu-miR-146a-5p	2	mmu-miR-322-5p	mark2	3
atxn1l	mmu-miR-146a-5p	2	mmu-miR-322-5p	mark2	3
tnrc6a	mmu-miR-146a-5p	4	mmu-miR-692	magt1	2
hnrnpk	mmu-miR-146a-5p	3	mmu-miR-692	magt1	2
atxn1l	mmu-miR-146a-5p	2	mmu-miR-692	magt1	2
ranbp2	mmu-miR-146a-5p	4	mmu-miR-692	magt1	2
gpr146	mmu-miR-146a-5p	2	mmu-miR-497a-5p	mtch2	2
anks4b	mmu-miR-146a-5p	2	mmu-miR-497a-5p	mtch2	2
ranbp2	mmu-miR-146a-5p	4	mmu-miR-497a-5p	mtch2	2
sec23a	mmu-miR-146a-5p	2	mmu-miR-497a-5p	mtch2	2
nucks1	mmu-miR-146a-5p	3	mmu-miR-497a-5p	mtch2	2
atxn1l	mmu-miR-146a-5p	2	mmu-miR-497a-5p	mtch2	2
ankrd17	mmu-miR-146a-5p	2	mmu-miR-497a-5p	mtch2	2
mmd	mmu-miR-146a-5p	2	mmu-miR-497a-5p	mtch2	2
ist1	mmu-miR-146a-5p	3	mmu-miR-497a-5p	mtch2	2
rbbp6	mmu-miR-146a-5p	2	mmu-miR-497a-5p	mtch2	2
tnrc6b	mmu-miR-146a-5p	2	mmu-miR-26b-5p	cep41	2
ankrd17	mmu-miR-146a-5p	2	mmu-miR-26b-5p	cep41	2
rlf	mmu-miR-146a-5p	2	mmu-miR-26b-5p	cep41	2
maml1	mmu-miR-146a-5p	2	mmu-miR-26b-5p	cep41	2
rbbp6	mmu-miR-146a-5p	2	mmu-miR-26b-5p	cep41	2
cd28	mmu-miR-146a-5p	2	mmu-miR-26b-5p	cep41	2
sec23a	mmu-miR-146a-5p	2	mmu-miR-26b-5p	cep41	2
klhl42	mmu-miR-146a-5p	2	mmu-miR-26b-5p	cep41	2
creb1	mmu-miR-146a-5p	2	mmu-miR-26b-5p	cep41	2
sp1	mmu-miR-146a-5p	2	mmu-miR-26b-5p	cep41	2
nrip1	mmu-miR-146a-5p	2	mmu-miR-26b-5p	cep41	2
fam214a	mmu-miR-146a-5p	2	mmu-miR-26b-5p	cep41	2
rere	mmu-miR-146a-5p	2	mmu-miR-26b-5p	cep41	2
abhd2	mmu-miR-146a-5p	2	mmu-miR-26b-5p	cep41	2
ablim1	mmu-miR-146a-5p	2	mmu-miR-26b-5p	cep41	2
atl3	mmu-miR-146a-5p	3	mmu-miR-26b-5p	cep41	2
atxn1l	mmu-miR-146a-5p	2	mmu-miR-26b-5p	cep41	2
zfp280b	mmu-miR-146a-5p	2	mmu-miR-26b-5p	cep41	2
sbno1	mmu-miR-146a-5p	2	mmu-miR-26b-5p	cep41	2
nucks1	mmu-miR-146a-5p	3	mmu-miR-26b-5p	cep41	2
gpr146	mmu-miR-146a-5p	2	mmu-miR-26b-5p	cep41	2
bach2	mmu-miR-146a-5p	4	mmu-miR-26b-5p	cep41	2
irf4	mmu-miR-146a-5p	2	mmu-miR-26b-5p	cep41	2
scd2	mmu-miR-146a-5p	2	mmu-miR-26b-5p	cep41	2
zfp266	mmu-miR-146a-5p	2	mmu-miR-26b-5p	cep41	2
tnrc6a	mmu-miR-146a-5p	4	mmu-miR-26b-5p	cep41	2
patl1	mmu-miR-146a-5p	2	mmu-miR-26b-5p	cep41	2
ranbp2	mmu-miR-146a-5p	4	mmu-miR-26b-5p	cep41	2
fam179b	mmu-miR-146a-5p	2	mmu-miR-26b-5p	cep41	2
hnrnpk	mmu-miR-146a-5p	3	mmu-miR-26b-5p	cep41	2
tnrc6b	mmu-miR-146a-5p	2	mmu-miR-26b-5p	slc30a9	2
ankrd17	mmu-miR-146a-5p	2	mmu-miR-26b-5p	slc30a9	2
rlf	mmu-miR-146a-5p	2	mmu-miR-26b-5p	slc30a9	2
maml1	mmu-miR-146a-5p	2	mmu-miR-26b-5p	slc30a9	2
rbbp6	mmu-miR-146a-5p	2	mmu-miR-26b-5p	slc30a9	2
cd28	mmu-miR-146a-5p	2	mmu-miR-26b-5p	slc30a9	2
sec23a	mmu-miR-146a-5p	2	mmu-miR-26b-5p	slc30a9	2
klhl42	mmu-miR-146a-5p	2	mmu-miR-26b-5p	slc30a9	2
creb1	mmu-miR-146a-5p	2	mmu-miR-26b-5p	slc30a9	2
sp1	mmu-miR-146a-5p	2	mmu-miR-26b-5p	slc30a9	2
nrip1	mmu-miR-146a-5p	2	mmu-miR-26b-5p	slc30a9	2
fam214a	mmu-miR-146a-5p	2	mmu-miR-26b-5p	slc30a9	2
rere	mmu-miR-146a-5p	2	mmu-miR-26b-5p	slc30a9	2
abhd2	mmu-miR-146a-5p	2	mmu-miR-26b-5p	slc30a9	2
ablim1	mmu-miR-146a-5p	2	mmu-miR-26b-5p	slc30a9	2
atl3	mmu-miR-146a-5p	3	mmu-miR-26b-5p	slc30a9	2
atxn1l	mmu-miR-146a-5p	2	mmu-miR-26b-5p	slc30a9	2
zfp280b	mmu-miR-146a-5p	2	mmu-miR-26b-5p	slc30a9	2
sbno1	mmu-miR-146a-5p	2	mmu-miR-26b-5p	slc30a9	2
nucks1	mmu-miR-146a-5p	3	mmu-miR-26b-5p	slc30a9	2
gpr146	mmu-miR-146a-5p	2	mmu-miR-26b-5p	slc30a9	2
bach2	mmu-miR-146a-5p	4	mmu-miR-26b-5p	slc30a9	2
irf4	mmu-miR-146a-5p	2	mmu-miR-26b-5p	slc30a9	2
scd2	mmu-miR-146a-5p	2	mmu-miR-26b-5p	slc30a9	2
zfp266	mmu-miR-146a-5p	2	mmu-miR-26b-5p	slc30a9	2
tnrc6a	mmu-miR-146a-5p	4	mmu-miR-26b-5p	slc30a9	2
patl1	mmu-miR-146a-5p	2	mmu-miR-26b-5p	slc30a9	2
ranbp2	mmu-miR-146a-5p	4	mmu-miR-26b-5p	slc30a9	2
fam179b	mmu-miR-146a-5p	2	mmu-miR-26b-5p	slc30a9	2
hnrnpk	mmu-miR-146a-5p	3	mmu-miR-26b-5p	slc30a9	2
nrip1	mmu-miR-146a-5p	2	mmu-miR-381-3p	grpel2	2
nfat5	mmu-miR-146a-5p	2	mmu-miR-381-3p	grpel2	2
rere	mmu-miR-146a-5p	2	mmu-miR-381-3p	grpel2	2
ctdspl2	mmu-miR-146a-5p	2	mmu-miR-381-3p	grpel2	2
rab18	mmu-miR-146a-5p	2	mmu-miR-381-3p	grpel2	2
rbl1	mmu-miR-146a-5p	2	mmu-miR-381-3p	grpel2	2
mmd	mmu-miR-146a-5p	2	mmu-miR-381-3p	grpel2	2
crk	mmu-miR-146a-5p	2	mmu-miR-381-3p	grpel2	2
atxn1l	mmu-miR-146a-5p	2	mmu-miR-381-3p	grpel2	2
sbno1	mmu-miR-146a-5p	2	mmu-miR-381-3p	grpel2	2
nucks1	mmu-miR-146a-5p	3	mmu-miR-381-3p	grpel2	2
tnrc6a	mmu-miR-146a-5p	4	mmu-miR-381-3p	grpel2	2
fam179b	mmu-miR-146a-5p	2	mmu-miR-381-3p	grpel2	2
sp1	mmu-miR-146a-5p	2	mmu-miR-381-3p	grpel2	2
bach2	mmu-miR-146a-5p	4	mmu-miR-381-3p	grpel2	2
patl1	mmu-miR-146a-5p	2	mmu-miR-381-3p	grpel2	2
arid4a	mmu-miR-146a-5p	2	mmu-miR-381-3p	grpel2	2
apaf1	mmu-miR-146a-5p	2	mmu-miR-381-3p	grpel2	2
tnrc6b	mmu-miR-146a-5p	2	mmu-miR-381-3p	grpel2	2
zfp281	mmu-miR-146a-5p	3	mmu-miR-381-3p	grpel2	2
zfp266	mmu-miR-146a-5p	2	mmu-miR-381-3p	grpel2	2
elf1	mmu-miR-146a-5p	2	mmu-miR-381-3p	grpel2	2
creb1	mmu-miR-146a-5p	2	mmu-miR-381-3p	grpel2	2
apaf1	mmu-miR-146a-5p	2	mmu-miR-882	fzd6	2
rere	mmu-miR-146a-5p	2	mmu-miR-882	fzd6	2
nfat5	mmu-miR-146a-5p	2	mmu-miR-882	fzd6	2
kctd9	mmu-miR-146a-5p	2	mmu-miR-882	fzd6	2
fam179b	mmu-miR-146a-5p	2	mmu-miR-882	fzd6	2
abhd2	mmu-miR-146a-5p	2	mmu-miR-882	fzd6	2
atl3	mmu-miR-146a-5p	3	mmu-miR-882	fzd6	2
ablim1	mmu-miR-146a-5p	2	mmu-miR-882	fzd6	2
cd28	mmu-miR-146a-5p	2	mmu-miR-882	fzd6	2
zfp266	mmu-miR-146a-5p	2	mmu-miR-882	fzd6	2
rbbp6	mmu-miR-146a-5p	2	mmu-miR-882	fzd6	2
sbno1	mmu-miR-146a-5p	2	mmu-miR-882	fzd6	2
ankrd17	mmu-miR-146a-5p	2	mmu-miR-882	fzd6	2
atxn1l	mmu-miR-146a-5p	2	mmu-miR-882	fzd6	2
serinc5	mmu-miR-146a-5p	2	mmu-miR-882	fzd6	2
abhd2	mmu-miR-146a-5p	2	mmu-miR-322-5p	slc35a3	2
anks4b	mmu-miR-146a-5p	2	mmu-miR-322-5p	slc35a3	2
zfp280b	mmu-miR-146a-5p	2	mmu-miR-322-5p	slc35a3	2
cd274	mmu-miR-146a-5p	4	mmu-miR-322-5p	slc35a3	2
bach2	mmu-miR-146a-5p	4	mmu-miR-322-5p	slc35a3	2
creb1	mmu-miR-146a-5p	2	mmu-miR-322-5p	slc35a3	2
tex2	mmu-miR-146a-5p	2	mmu-miR-322-5p	slc35a3	2
sp1	mmu-miR-146a-5p	2	mmu-miR-322-5p	slc35a3	2
arl8b	mmu-miR-146a-5p	2	mmu-miR-322-5p	slc35a3	2
rbl1	mmu-miR-146a-5p	2	mmu-miR-322-5p	slc35a3	2
ctdspl2	mmu-miR-146a-5p	2	mmu-miR-322-5p	slc35a3	2
cd28	mmu-miR-146a-5p	2	mmu-miR-322-5p	slc35a3	2
rbbp6	mmu-miR-146a-5p	2	mmu-miR-322-5p	slc35a3	2
sbno1	mmu-miR-146a-5p	2	mmu-miR-322-5p	slc35a3	2
nrip1	mmu-miR-146a-5p	2	mmu-miR-322-5p	slc35a3	2
maml1	mmu-miR-146a-5p	2	mmu-miR-322-5p	slc35a3	2
ranbp2	mmu-miR-146a-5p	4	mmu-miR-322-5p	slc35a3	2
nucks1	mmu-miR-146a-5p	3	mmu-miR-322-5p	slc35a3	2
kctd9	mmu-miR-146a-5p	2	mmu-miR-322-5p	slc35a3	2
ablim1	mmu-miR-146a-5p	2	mmu-miR-322-5p	slc35a3	2
fam179b	mmu-miR-146a-5p	2	mmu-miR-322-5p	slc35a3	2
elf1	mmu-miR-146a-5p	2	mmu-miR-322-5p	slc35a3	2
rere	mmu-miR-146a-5p	2	mmu-miR-322-5p	slc35a3	2
ist1	mmu-miR-146a-5p	3	mmu-miR-322-5p	slc35a3	2
tnrc6b	mmu-miR-146a-5p	2	mmu-miR-322-5p	slc35a3	2
gpr146	mmu-miR-146a-5p	2	mmu-miR-322-5p	slc35a3	2
ankrd17	mmu-miR-146a-5p	2	mmu-miR-322-5p	slc35a3	2
serinc5	mmu-miR-146a-5p	2	mmu-miR-322-5p	slc35a3	2
atxn1l	mmu-miR-146a-5p	2	mmu-miR-322-5p	slc35a3	2
nrip1	mmu-miR-146a-5p	2	mmu-miR-1954	nelfb	2
tnrc6b	mmu-miR-146a-5p	2	mmu-miR-1954	nelfb	2
rab18	mmu-miR-146a-5p	2	mmu-miR-1954	nelfb	2
atl3	mmu-miR-146a-5p	3	mmu-miR-1954	nelfb	2
tex2	mmu-miR-146a-5p	2	mmu-miR-1954	nelfb	2
rere	mmu-miR-146a-5p	2	mmu-miR-1954	nelfb	2
kmt2e	mmu-miR-146a-5p	2	mmu-miR-1954	nelfb	2
rlf	mmu-miR-146a-5p	2	mmu-miR-133a-5p	micall1	2
sp1	mmu-miR-146a-5p	2	mmu-miR-133a-5p	micall1	2
zfp266	mmu-miR-146a-5p	2	mmu-miR-133a-5p	micall1	2
fam107b	mmu-miR-146a-5p	2	mmu-miR-133a-5p	micall1	2
nfat5	mmu-miR-146a-5p	2	mmu-miR-133a-5p	micall1	2
atxn1l	mmu-miR-146a-5p	2	mmu-miR-133a-5p	micall1	2
maml1	mmu-miR-146a-5p	2	mmu-miR-133a-5p	micall1	2
rere	mmu-miR-146a-5p	2	mmu-miR-133a-5p	micall1	2
atl3	mmu-miR-146a-5p	3	mmu-miR-133a-5p	micall1	2
abhd2	mmu-miR-146a-5p	2	mmu-miR-133a-5p	micall1	2
fam107b	mmu-miR-146a-5p	2	mmu-miR-19b-3p	cul5	2
cd28	mmu-miR-146a-5p	2	mmu-miR-19b-3p	cul5	2
ankrd17	mmu-miR-146a-5p	2	mmu-miR-19b-3p	cul5	2
nrip1	mmu-miR-146a-5p	2	mmu-miR-19b-3p	cul5	2
creb1	mmu-miR-146a-5p	2	mmu-miR-19b-3p	cul5	2
tnrc6a	mmu-miR-146a-5p	4	mmu-miR-19b-3p	cul5	2
irf4	mmu-miR-146a-5p	2	mmu-miR-19b-3p	cul5	2
sbno1	mmu-miR-146a-5p	2	mmu-miR-19b-3p	cul5	2
bach2	mmu-miR-146a-5p	4	mmu-miR-19b-3p	cul5	2
sp1	mmu-miR-146a-5p	2	mmu-miR-19b-3p	cul5	2
spg20	mmu-miR-146a-5p	2	mmu-miR-19b-3p	cul5	2
rbbp6	mmu-miR-146a-5p	2	mmu-miR-19b-3p	cul5	2
patl1	mmu-miR-146a-5p	2	mmu-miR-19b-3p	cul5	2
atxn1l	mmu-miR-146a-5p	2	mmu-miR-19b-3p	cul5	2
tnrc6b	mmu-miR-146a-5p	2	mmu-miR-19b-3p	cul5	2
crk	mmu-miR-146a-5p	2	mmu-miR-19b-3p	cul5	2
zfp281	mmu-miR-146a-5p	3	mmu-miR-19b-3p	cul5	2
rlf	mmu-miR-146a-5p	2	mmu-miR-19b-3p	cul5	2
rab18	mmu-miR-146a-5p	2	mmu-miR-19b-3p	cul5	2
arl8b	mmu-miR-146a-5p	2	mmu-miR-19b-3p	cul5	2
klhl42	mmu-miR-146a-5p	2	mmu-miR-19b-3p	cul5	2
zfp266	mmu-miR-146a-5p	2	mmu-miR-19b-3p	cul5	2
hif1a	mmu-miR-146a-5p	3	mmu-miR-19b-3p	cul5	2
fam179b	mmu-miR-146a-5p	2	mmu-miR-19b-3p	cul5	2
cd28	mmu-miR-146a-5p	2	mmu-miR-669p-5p	seh1l	3
zfp280b	mmu-miR-146a-5p	2	mmu-miR-669p-5p	seh1l	3
nfat5	mmu-miR-146a-5p	2	mmu-miR-669p-5p	seh1l	3
zfp281	mmu-miR-146a-5p	3	mmu-miR-669p-5p	seh1l	3
ankrd17	mmu-miR-146a-5p	2	mmu-miR-669p-5p	seh1l	3
arid4a	mmu-miR-146a-5p	2	mmu-miR-669p-5p	seh1l	3
nrip1	mmu-miR-146a-5p	2	mmu-miR-381-3p	cnot2	2
nfat5	mmu-miR-146a-5p	2	mmu-miR-381-3p	cnot2	2
rere	mmu-miR-146a-5p	2	mmu-miR-381-3p	cnot2	2
ctdspl2	mmu-miR-146a-5p	2	mmu-miR-381-3p	cnot2	2
rab18	mmu-miR-146a-5p	2	mmu-miR-381-3p	cnot2	2
rbl1	mmu-miR-146a-5p	2	mmu-miR-381-3p	cnot2	2
mmd	mmu-miR-146a-5p	2	mmu-miR-381-3p	cnot2	2
crk	mmu-miR-146a-5p	2	mmu-miR-381-3p	cnot2	2
atxn1l	mmu-miR-146a-5p	2	mmu-miR-381-3p	cnot2	2
sbno1	mmu-miR-146a-5p	2	mmu-miR-381-3p	cnot2	2
nucks1	mmu-miR-146a-5p	3	mmu-miR-381-3p	cnot2	2
tnrc6a	mmu-miR-146a-5p	4	mmu-miR-381-3p	cnot2	2
fam179b	mmu-miR-146a-5p	2	mmu-miR-381-3p	cnot2	2
sp1	mmu-miR-146a-5p	2	mmu-miR-381-3p	cnot2	2
bach2	mmu-miR-146a-5p	4	mmu-miR-381-3p	cnot2	2
patl1	mmu-miR-146a-5p	2	mmu-miR-381-3p	cnot2	2
arid4a	mmu-miR-146a-5p	2	mmu-miR-381-3p	cnot2	2
apaf1	mmu-miR-146a-5p	2	mmu-miR-381-3p	cnot2	2
tnrc6b	mmu-miR-146a-5p	2	mmu-miR-381-3p	cnot2	2
zfp281	mmu-miR-146a-5p	3	mmu-miR-381-3p	cnot2	2
zfp266	mmu-miR-146a-5p	2	mmu-miR-381-3p	cnot2	2
elf1	mmu-miR-146a-5p	2	mmu-miR-381-3p	cnot2	2
creb1	mmu-miR-146a-5p	2	mmu-miR-381-3p	cnot2	2
sp1	mmu-miR-146a-5p	2	mmu-miR-335-5p	thap2	2
tnrc6b	mmu-miR-146a-5p	2	mmu-miR-335-5p	thap2	2
hnrnpk	mmu-miR-146a-5p	3	mmu-miR-335-5p	thap2	2
bach2	mmu-miR-146a-5p	4	mmu-miR-335-5p	thap2	2
ctdspl2	mmu-miR-146a-5p	2	mmu-miR-335-5p	thap2	2
fam107b	mmu-miR-146a-5p	2	mmu-miR-335-5p	thap2	2
sbno1	mmu-miR-146a-5p	2	mmu-miR-335-5p	thap2	2
rab18	mmu-miR-146a-5p	2	mmu-miR-335-5p	thap2	2
nucks1	mmu-miR-146a-5p	3	mmu-miR-335-5p	thap2	2
atl3	mmu-miR-146a-5p	3	mmu-miR-335-5p	thap2	2
atxn1l	mmu-miR-146a-5p	2	mmu-miR-335-5p	thap2	2
rbbp6	mmu-miR-146a-5p	2	mmu-miR-125b-5p	abcc5	2
btg2	mmu-miR-146a-5p	2	mmu-miR-125b-5p	abcc5	2
rlf	mmu-miR-146a-5p	2	mmu-miR-125b-5p	abcc5	2
sbno1	mmu-miR-146a-5p	2	mmu-miR-125b-5p	abcc5	2
serinc5	mmu-miR-146a-5p	2	mmu-miR-125b-5p	abcc5	2
ist1	mmu-miR-146a-5p	3	mmu-miR-125b-5p	abcc5	2
zfp281	mmu-miR-146a-5p	3	mmu-miR-125b-5p	abcc5	2
sp1	mmu-miR-146a-5p	2	mmu-miR-125b-5p	abcc5	2
ranbp2	mmu-miR-146a-5p	4	mmu-miR-125b-5p	abcc5	2
crk	mmu-miR-146a-5p	2	mmu-miR-125b-5p	abcc5	2
atxn1l	mmu-miR-146a-5p	2	mmu-miR-125b-5p	abcc5	2
elf1	mmu-miR-146a-5p	2	mmu-miR-125b-5p	abcc5	2
bach2	mmu-miR-146a-5p	4	mmu-miR-125b-5p	abcc5	2
anks4b	mmu-miR-146a-5p	2	mmu-miR-125b-5p	abcc5	2
tnrc6b	mmu-miR-146a-5p	2	mmu-miR-125b-5p	abcc5	2
ablim1	mmu-miR-146a-5p	2	mmu-miR-125b-5p	abcc5	2
fam107b	mmu-miR-146a-5p	2	mmu-miR-125b-5p	abcc5	2
creb1	mmu-miR-146a-5p	2	mmu-miR-362-3p	f11r	2
nfat5	mmu-miR-146a-5p	2	mmu-miR-362-3p	f11r	2
bach2	mmu-miR-146a-5p	4	mmu-miR-362-3p	f11r	2
rbbp6	mmu-miR-146a-5p	2	mmu-miR-362-3p	f11r	2
ctdspl2	mmu-miR-146a-5p	2	mmu-miR-362-3p	f11r	2
klhl42	mmu-miR-146a-5p	2	mmu-miR-362-3p	f11r	2
gpr146	mmu-miR-146a-5p	2	mmu-miR-362-3p	f11r	2
tnrc6b	mmu-miR-146a-5p	2	mmu-miR-362-3p	f11r	2
tex2	mmu-miR-146a-5p	2	mmu-miR-362-3p	f11r	2
zfp281	mmu-miR-146a-5p	3	mmu-miR-362-3p	f11r	2
fam107b	mmu-miR-146a-5p	2	mmu-miR-362-3p	f11r	2
tnrc6a	mmu-miR-146a-5p	4	mmu-miR-362-3p	f11r	2
ablim1	mmu-miR-146a-5p	2	mmu-miR-362-3p	f11r	2
zfp280b	mmu-miR-146a-5p	2	mmu-miR-362-3p	f11r	2
sbno1	mmu-miR-146a-5p	2	mmu-miR-362-3p	f11r	2
tmem209	mmu-miR-146a-5p	2	mmu-miR-362-3p	f11r	2
atl3	mmu-miR-146a-5p	3	mmu-miR-362-3p	f11r	2
nrip1	mmu-miR-146a-5p	2	mmu-miR-762	obscn	2
ucp2	mmu-miR-146a-5p	2	mmu-miR-762	obscn	2
tnrc6b	mmu-miR-146a-5p	2	mmu-miR-762	obscn	2
ablim1	mmu-miR-146a-5p	2	mmu-miR-762	obscn	2
kmt2e	mmu-miR-146a-5p	2	mmu-miR-762	obscn	2
maml1	mmu-miR-146a-5p	2	mmu-miR-762	obscn	2
sp1	mmu-miR-146a-5p	2	mmu-miR-762	obscn	2
hnrnpk	mmu-miR-146a-5p	3	mmu-miR-762	obscn	2
zfp281	mmu-miR-146a-5p	3	mmu-miR-762	obscn	2
rere	mmu-miR-146a-5p	2	mmu-miR-762	obscn	2
kmt2e	mmu-miR-146a-5p	2	mmu-miR-696	ptrf	2
nfat5	mmu-miR-146a-5p	2	mmu-miR-696	ptrf	2
rlf	mmu-miR-146a-5p	2	mmu-miR-696	ptrf	2
zfp280b	mmu-miR-146a-5p	2	mmu-miR-696	ptrf	2
scd2	mmu-miR-146a-5p	2	mmu-miR-21a-3p	vkorc1l1	2
fam107b	mmu-miR-146a-5p	2	mmu-miR-21a-3p	vkorc1l1	2
tnrc6a	mmu-miR-146a-5p	4	mmu-miR-21a-3p	vkorc1l1	2
hif1a	mmu-miR-146a-5p	3	mmu-miR-21a-3p	vkorc1l1	2
atxn1l	mmu-miR-146a-5p	2	mmu-miR-21a-3p	vkorc1l1	2
malt1	mmu-miR-146a-5p	2	mmu-miR-21a-3p	vkorc1l1	2
atl3	mmu-miR-146a-5p	3	mmu-miR-21a-3p	vkorc1l1	2
ist1	mmu-miR-146a-5p	3	mmu-miR-21a-3p	vkorc1l1	2
ranbp2	mmu-miR-146a-5p	4	mmu-miR-21a-3p	vkorc1l1	2
cd28	mmu-miR-146a-5p	2	mmu-miR-21a-3p	vkorc1l1	2
bach2	mmu-miR-146a-5p	4	mmu-miR-21a-3p	vkorc1l1	2
irf4	mmu-miR-146a-5p	2	mmu-miR-21a-3p	vkorc1l1	2
tnrc6b	mmu-miR-146a-5p	2	mmu-miR-21a-3p	vkorc1l1	2
ankrd17	mmu-miR-146a-5p	2	mmu-miR-21a-3p	vkorc1l1	2
ctdspl2	mmu-miR-146a-5p	2	mmu-miR-21a-3p	vkorc1l1	2
zfp280b	mmu-miR-146a-5p	2	mmu-miR-21a-3p	vkorc1l1	2
nrip1	mmu-miR-146a-5p	2	mmu-miR-762	phldb1	2
ucp2	mmu-miR-146a-5p	2	mmu-miR-762	phldb1	2
tnrc6b	mmu-miR-146a-5p	2	mmu-miR-762	phldb1	2
ablim1	mmu-miR-146a-5p	2	mmu-miR-762	phldb1	2
kmt2e	mmu-miR-146a-5p	2	mmu-miR-762	phldb1	2
maml1	mmu-miR-146a-5p	2	mmu-miR-762	phldb1	2
sp1	mmu-miR-146a-5p	2	mmu-miR-762	phldb1	2
hnrnpk	mmu-miR-146a-5p	3	mmu-miR-762	phldb1	2
zfp281	mmu-miR-146a-5p	3	mmu-miR-762	phldb1	2
rere	mmu-miR-146a-5p	2	mmu-miR-762	phldb1	2
zfp280b	mmu-miR-146a-5p	2	mmu-miR-93-5p	fam102a	2
hif1a	mmu-miR-146a-5p	3	mmu-miR-93-5p	fam102a	2
atl3	mmu-miR-146a-5p	3	mmu-miR-93-5p	fam102a	2
apaf1	mmu-miR-146a-5p	2	mmu-miR-93-5p	fam102a	2
nucks1	mmu-miR-146a-5p	3	mmu-miR-93-5p	fam102a	2
kmt2e	mmu-miR-146a-5p	2	mmu-miR-93-5p	fam102a	2
bach2	mmu-miR-146a-5p	4	mmu-miR-93-5p	fam102a	2
tnrc6a	mmu-miR-146a-5p	4	mmu-miR-93-5p	fam102a	2
btg2	mmu-miR-146a-5p	2	mmu-miR-93-5p	fam102a	2
irf4	mmu-miR-146a-5p	2	mmu-miR-93-5p	fam102a	2
hmgcs1	mmu-miR-146a-5p	2	mmu-miR-93-5p	fam102a	2
arid4a	mmu-miR-146a-5p	2	mmu-miR-93-5p	fam102a	2
ctdspl2	mmu-miR-146a-5p	2	mmu-miR-93-5p	fam102a	2
tex2	mmu-miR-146a-5p	2	mmu-miR-93-5p	fam102a	2
nfat5	mmu-miR-146a-5p	2	mmu-miR-93-5p	fam102a	2
maml1	mmu-miR-146a-5p	2	mmu-miR-93-5p	fam102a	2
abhd2	mmu-miR-146a-5p	2	mmu-miR-93-5p	fam102a	2
sp1	mmu-miR-146a-5p	2	mmu-miR-93-5p	fam102a	2
tnrc6b	mmu-miR-146a-5p	2	mmu-miR-93-5p	fam102a	2
crk	mmu-miR-146a-5p	2	mmu-miR-93-5p	fam102a	2
zfp281	mmu-miR-146a-5p	3	mmu-miR-93-5p	fam102a	2
ranbp2	mmu-miR-146a-5p	4	mmu-miR-93-5p	fam102a	2
atxn1l	mmu-miR-146a-5p	2	mmu-miR-93-5p	fam102a	2
gpr146	mmu-miR-146a-5p	2	mmu-miR-93-5p	fam102a	2
elf1	mmu-miR-146a-5p	2	mmu-miR-93-5p	fam102a	2
sbno1	mmu-miR-146a-5p	2	mmu-miR-93-5p	fam102a	2
cd274	mmu-miR-146a-5p	4	mmu-miR-93-5p	fam102a	2
hnrnpk	mmu-miR-146a-5p	3	mmu-miR-93-5p	fam102a	2
cd28	mmu-miR-146a-5p	2	mmu-miR-93-5p	fam102a	2
rbbp6	mmu-miR-146a-5p	2	mmu-miR-93-5p	fam102a	2
rbl1	mmu-miR-146a-5p	2	mmu-miR-93-5p	fam102a	2
creb1	mmu-miR-146a-5p	2	mmu-miR-93-5p	fam102a	2
zfp266	mmu-miR-146a-5p	2	mmu-miR-93-5p	fam102a	2
creb1	mmu-miR-146a-5p	2	mmu-miR-362-3p	impact	3
nfat5	mmu-miR-146a-5p	2	mmu-miR-362-3p	impact	3
bach2	mmu-miR-146a-5p	4	mmu-miR-362-3p	impact	3
rbbp6	mmu-miR-146a-5p	2	mmu-miR-362-3p	impact	3
ctdspl2	mmu-miR-146a-5p	2	mmu-miR-362-3p	impact	3
klhl42	mmu-miR-146a-5p	2	mmu-miR-362-3p	impact	3
gpr146	mmu-miR-146a-5p	2	mmu-miR-362-3p	impact	3
tnrc6b	mmu-miR-146a-5p	2	mmu-miR-362-3p	impact	3
tex2	mmu-miR-146a-5p	2	mmu-miR-362-3p	impact	3
zfp281	mmu-miR-146a-5p	3	mmu-miR-362-3p	impact	3
fam107b	mmu-miR-146a-5p	2	mmu-miR-362-3p	impact	3
tnrc6a	mmu-miR-146a-5p	4	mmu-miR-362-3p	impact	3
ablim1	mmu-miR-146a-5p	2	mmu-miR-362-3p	impact	3
zfp280b	mmu-miR-146a-5p	2	mmu-miR-362-3p	impact	3
sbno1	mmu-miR-146a-5p	2	mmu-miR-362-3p	impact	3
tmem209	mmu-miR-146a-5p	2	mmu-miR-362-3p	impact	3
atl3	mmu-miR-146a-5p	3	mmu-miR-362-3p	impact	3
cggbp1	mmu-miR-146a-5p	2	mmu-miR-145a-3p	foxc1	2
hnrnpk	mmu-miR-146a-5p	3	mmu-miR-145a-3p	foxc1	2
sp1	mmu-miR-146a-5p	2	mmu-miR-145a-3p	foxc1	2
rab18	mmu-miR-146a-5p	2	mmu-miR-145a-3p	foxc1	2
tnrc6b	mmu-miR-146a-5p	2	mmu-miR-145a-3p	foxc1	2
nfat5	mmu-miR-146a-5p	2	mmu-miR-145a-3p	foxc1	2
atxn1l	mmu-miR-146a-5p	2	mmu-miR-145a-3p	foxc1	2
sbno1	mmu-miR-146a-5p	2	mmu-miR-145a-3p	foxc1	2
nrip1	mmu-miR-146a-5p	2	mmu-miR-145a-3p	foxc1	2
kctd9	mmu-miR-146a-5p	2	mmu-miR-145a-3p	foxc1	2
fam107b	mmu-miR-146a-5p	2	mmu-miR-145a-3p	foxc1	2
hmgcs1	mmu-miR-146a-5p	2	mmu-miR-145a-3p	foxc1	2
abhd2	mmu-miR-146a-5p	2	mmu-miR-145a-3p	foxc1	2
arl8b	mmu-miR-146a-5p	2	mmu-miR-145a-3p	foxc1	2
bach2	mmu-miR-146a-5p	4	mmu-miR-145a-3p	foxc1	2
nucks1	mmu-miR-146a-5p	3	mmu-miR-92a-3p	mtf1	2
rlf	mmu-miR-146a-5p	2	mmu-miR-92a-3p	mtf1	2
btg2	mmu-miR-146a-5p	2	mmu-miR-92a-3p	mtf1	2
irf4	mmu-miR-146a-5p	2	mmu-miR-92a-3p	mtf1	2
tnrc6a	mmu-miR-146a-5p	4	mmu-miR-92a-3p	mtf1	2
mmd	mmu-miR-146a-5p	2	mmu-miR-92a-3p	mtf1	2
serinc5	mmu-miR-146a-5p	2	mmu-miR-92a-3p	mtf1	2
fam214a	mmu-miR-146a-5p	2	mmu-miR-92a-3p	mtf1	2
cggbp1	mmu-miR-146a-5p	2	mmu-miR-92a-3p	mtf1	2
sbno1	mmu-miR-146a-5p	2	mmu-miR-92a-3p	mtf1	2
klhl42	mmu-miR-146a-5p	2	mmu-miR-92a-3p	mtf1	2
cd28	mmu-miR-146a-5p	2	mmu-miR-92a-3p	mtf1	2
zfp266	mmu-miR-146a-5p	2	mmu-miR-92a-3p	mtf1	2
tnrc6b	mmu-miR-146a-5p	2	mmu-miR-92a-3p	mtf1	2
atxn1l	mmu-miR-146a-5p	2	mmu-miR-92a-3p	mtf1	2
hnrnpk	mmu-miR-146a-5p	3	mmu-miR-92a-3p	mtf1	2
bach2	mmu-miR-146a-5p	4	mmu-miR-92a-3p	mtf1	2
nrip1	mmu-miR-146a-5p	2	mmu-miR-92a-3p	mtf1	2
sp1	mmu-miR-146a-5p	2	mmu-miR-92a-3p	mtf1	2
tmem209	mmu-miR-146a-5p	2	mmu-miR-92a-3p	mtf1	2
apaf1	mmu-miR-146a-5p	2	mmu-miR-92a-3p	mtf1	2
hif1a	mmu-miR-146a-5p	3	mmu-miR-92a-3p	mtf1	2
nfat5	mmu-miR-146a-5p	2	mmu-miR-92a-3p	mtf1	2
creb1	mmu-miR-146a-5p	2	mmu-miR-92a-3p	mtf1	2
tnrc6b	mmu-miR-146a-5p	2	mmu-miR-26b-5p	cd200	2
ankrd17	mmu-miR-146a-5p	2	mmu-miR-26b-5p	cd200	2
rlf	mmu-miR-146a-5p	2	mmu-miR-26b-5p	cd200	2
maml1	mmu-miR-146a-5p	2	mmu-miR-26b-5p	cd200	2
rbbp6	mmu-miR-146a-5p	2	mmu-miR-26b-5p	cd200	2
cd28	mmu-miR-146a-5p	2	mmu-miR-26b-5p	cd200	2
sec23a	mmu-miR-146a-5p	2	mmu-miR-26b-5p	cd200	2
klhl42	mmu-miR-146a-5p	2	mmu-miR-26b-5p	cd200	2
creb1	mmu-miR-146a-5p	2	mmu-miR-26b-5p	cd200	2
sp1	mmu-miR-146a-5p	2	mmu-miR-26b-5p	cd200	2
nrip1	mmu-miR-146a-5p	2	mmu-miR-26b-5p	cd200	2
fam214a	mmu-miR-146a-5p	2	mmu-miR-26b-5p	cd200	2
rere	mmu-miR-146a-5p	2	mmu-miR-26b-5p	cd200	2
abhd2	mmu-miR-146a-5p	2	mmu-miR-26b-5p	cd200	2
ablim1	mmu-miR-146a-5p	2	mmu-miR-26b-5p	cd200	2
atl3	mmu-miR-146a-5p	3	mmu-miR-26b-5p	cd200	2
atxn1l	mmu-miR-146a-5p	2	mmu-miR-26b-5p	cd200	2
zfp280b	mmu-miR-146a-5p	2	mmu-miR-26b-5p	cd200	2
sbno1	mmu-miR-146a-5p	2	mmu-miR-26b-5p	cd200	2
nucks1	mmu-miR-146a-5p	3	mmu-miR-26b-5p	cd200	2
gpr146	mmu-miR-146a-5p	2	mmu-miR-26b-5p	cd200	2
bach2	mmu-miR-146a-5p	4	mmu-miR-26b-5p	cd200	2
irf4	mmu-miR-146a-5p	2	mmu-miR-26b-5p	cd200	2
scd2	mmu-miR-146a-5p	2	mmu-miR-26b-5p	cd200	2
zfp266	mmu-miR-146a-5p	2	mmu-miR-26b-5p	cd200	2
tnrc6a	mmu-miR-146a-5p	4	mmu-miR-26b-5p	cd200	2
patl1	mmu-miR-146a-5p	2	mmu-miR-26b-5p	cd200	2
ranbp2	mmu-miR-146a-5p	4	mmu-miR-26b-5p	cd200	2
fam179b	mmu-miR-146a-5p	2	mmu-miR-26b-5p	cd200	2
hnrnpk	mmu-miR-146a-5p	3	mmu-miR-26b-5p	cd200	2
creb1	mmu-miR-146a-5p	2	mmu-miR-362-3p	gltpd1	2
nfat5	mmu-miR-146a-5p	2	mmu-miR-362-3p	gltpd1	2
bach2	mmu-miR-146a-5p	4	mmu-miR-362-3p	gltpd1	2
rbbp6	mmu-miR-146a-5p	2	mmu-miR-362-3p	gltpd1	2
ctdspl2	mmu-miR-146a-5p	2	mmu-miR-362-3p	gltpd1	2
klhl42	mmu-miR-146a-5p	2	mmu-miR-362-3p	gltpd1	2
gpr146	mmu-miR-146a-5p	2	mmu-miR-362-3p	gltpd1	2
tnrc6b	mmu-miR-146a-5p	2	mmu-miR-362-3p	gltpd1	2
tex2	mmu-miR-146a-5p	2	mmu-miR-362-3p	gltpd1	2
zfp281	mmu-miR-146a-5p	3	mmu-miR-362-3p	gltpd1	2
fam107b	mmu-miR-146a-5p	2	mmu-miR-362-3p	gltpd1	2
tnrc6a	mmu-miR-146a-5p	4	mmu-miR-362-3p	gltpd1	2
ablim1	mmu-miR-146a-5p	2	mmu-miR-362-3p	gltpd1	2
zfp280b	mmu-miR-146a-5p	2	mmu-miR-362-3p	gltpd1	2
sbno1	mmu-miR-146a-5p	2	mmu-miR-362-3p	gltpd1	2
tmem209	mmu-miR-146a-5p	2	mmu-miR-362-3p	gltpd1	2
atl3	mmu-miR-146a-5p	3	mmu-miR-362-3p	gltpd1	2
abhd2	mmu-miR-146a-5p	2	mmu-miR-322-5p	agrn	2
anks4b	mmu-miR-146a-5p	2	mmu-miR-322-5p	agrn	2
zfp280b	mmu-miR-146a-5p	2	mmu-miR-322-5p	agrn	2
cd274	mmu-miR-146a-5p	4	mmu-miR-322-5p	agrn	2
bach2	mmu-miR-146a-5p	4	mmu-miR-322-5p	agrn	2
creb1	mmu-miR-146a-5p	2	mmu-miR-322-5p	agrn	2
tex2	mmu-miR-146a-5p	2	mmu-miR-322-5p	agrn	2
sp1	mmu-miR-146a-5p	2	mmu-miR-322-5p	agrn	2
arl8b	mmu-miR-146a-5p	2	mmu-miR-322-5p	agrn	2
rbl1	mmu-miR-146a-5p	2	mmu-miR-322-5p	agrn	2
ctdspl2	mmu-miR-146a-5p	2	mmu-miR-322-5p	agrn	2
cd28	mmu-miR-146a-5p	2	mmu-miR-322-5p	agrn	2
rbbp6	mmu-miR-146a-5p	2	mmu-miR-322-5p	agrn	2
sbno1	mmu-miR-146a-5p	2	mmu-miR-322-5p	agrn	2
nrip1	mmu-miR-146a-5p	2	mmu-miR-322-5p	agrn	2
maml1	mmu-miR-146a-5p	2	mmu-miR-322-5p	agrn	2
ranbp2	mmu-miR-146a-5p	4	mmu-miR-322-5p	agrn	2
nucks1	mmu-miR-146a-5p	3	mmu-miR-322-5p	agrn	2
kctd9	mmu-miR-146a-5p	2	mmu-miR-322-5p	agrn	2
ablim1	mmu-miR-146a-5p	2	mmu-miR-322-5p	agrn	2
fam179b	mmu-miR-146a-5p	2	mmu-miR-322-5p	agrn	2
elf1	mmu-miR-146a-5p	2	mmu-miR-322-5p	agrn	2
rere	mmu-miR-146a-5p	2	mmu-miR-322-5p	agrn	2
ist1	mmu-miR-146a-5p	3	mmu-miR-322-5p	agrn	2
tnrc6b	mmu-miR-146a-5p	2	mmu-miR-322-5p	agrn	2
gpr146	mmu-miR-146a-5p	2	mmu-miR-322-5p	agrn	2
ankrd17	mmu-miR-146a-5p	2	mmu-miR-322-5p	agrn	2
serinc5	mmu-miR-146a-5p	2	mmu-miR-322-5p	agrn	2
atxn1l	mmu-miR-146a-5p	2	mmu-miR-322-5p	agrn	2
cd28	mmu-miR-146a-5p	2	mmu-miR-669c-5p	gbp7	2
ankrd17	mmu-miR-146a-5p	2	mmu-miR-669c-5p	gbp7	2
tnrc6a	mmu-miR-146a-5p	4	mmu-miR-669c-5p	gbp7	2
sp1	mmu-miR-146a-5p	2	mmu-miR-669c-5p	gbp7	2
creb1	mmu-miR-146a-5p	2	mmu-miR-669c-5p	gbp7	2
kmt2e	mmu-miR-146a-5p	2	mmu-miR-669c-5p	gbp7	2
zfp266	mmu-miR-146a-5p	2	mmu-miR-7a-5p	cyth3	2
arid4a	mmu-miR-146a-5p	2	mmu-miR-7a-5p	cyth3	2
hif1a	mmu-miR-146a-5p	3	mmu-miR-7a-5p	cyth3	2
fam179b	mmu-miR-146a-5p	2	mmu-miR-7a-5p	cyth3	2
hnrnpk	mmu-miR-146a-5p	3	mmu-miR-7a-5p	cyth3	2
cggbp1	mmu-miR-146a-5p	2	mmu-miR-7a-5p	cyth3	2
tnrc6a	mmu-miR-146a-5p	4	mmu-miR-7a-5p	cyth3	2
sp1	mmu-miR-146a-5p	2	mmu-miR-7a-5p	cyth3	2
tnrc6b	mmu-miR-146a-5p	2	mmu-miR-7a-5p	cyth3	2
zfp281	mmu-miR-146a-5p	3	mmu-miR-7a-5p	cyth3	2
nfat5	mmu-miR-146a-5p	2	mmu-miR-7a-5p	cyth3	2
nrip1	mmu-miR-146a-5p	2	mmu-miR-7a-5p	cyth3	2
crk	mmu-miR-146a-5p	2	mmu-miR-7a-5p	cyth3	2
ist1	mmu-miR-146a-5p	3	mmu-miR-7a-5p	cyth3	2
rbl1	mmu-miR-146a-5p	2	mmu-miR-7a-5p	cyth3	2
klhl42	mmu-miR-146a-5p	2	mmu-miR-7a-5p	cyth3	2
patl1	mmu-miR-146a-5p	2	mmu-miR-7a-5p	cyth3	2
ablim1	mmu-miR-146a-5p	2	mmu-miR-7a-5p	cyth3	2
nucks1	mmu-miR-146a-5p	3	mmu-miR-7a-5p	cyth3	2
ankrd17	mmu-miR-146a-5p	2	mmu-miR-7a-5p	cyth3	2
gpr146	mmu-miR-146a-5p	2	mmu-miR-7a-5p	cyth3	2
rab18	mmu-miR-146a-5p	2	mmu-miR-7a-5p	cyth3	2
abhd2	mmu-miR-146a-5p	2	mmu-miR-7a-5p	cyth3	2
zfp280b	mmu-miR-146a-5p	2	mmu-miR-7a-5p	cyth3	2
rbbp6	mmu-miR-146a-5p	2	mmu-miR-7a-5p	cyth3	2
creb1	mmu-miR-146a-5p	2	mmu-miR-7a-5p	cyth3	2
fam107b	mmu-miR-146a-5p	2	mmu-miR-7a-5p	cyth3	2
zfp280b	mmu-miR-146a-5p	2	mmu-miR-93-5p	pdik1l	2
hif1a	mmu-miR-146a-5p	3	mmu-miR-93-5p	pdik1l	2
atl3	mmu-miR-146a-5p	3	mmu-miR-93-5p	pdik1l	2
apaf1	mmu-miR-146a-5p	2	mmu-miR-93-5p	pdik1l	2
nucks1	mmu-miR-146a-5p	3	mmu-miR-93-5p	pdik1l	2
kmt2e	mmu-miR-146a-5p	2	mmu-miR-93-5p	pdik1l	2
bach2	mmu-miR-146a-5p	4	mmu-miR-93-5p	pdik1l	2
tnrc6a	mmu-miR-146a-5p	4	mmu-miR-93-5p	pdik1l	2
btg2	mmu-miR-146a-5p	2	mmu-miR-93-5p	pdik1l	2
irf4	mmu-miR-146a-5p	2	mmu-miR-93-5p	pdik1l	2
hmgcs1	mmu-miR-146a-5p	2	mmu-miR-93-5p	pdik1l	2
arid4a	mmu-miR-146a-5p	2	mmu-miR-93-5p	pdik1l	2
ctdspl2	mmu-miR-146a-5p	2	mmu-miR-93-5p	pdik1l	2
tex2	mmu-miR-146a-5p	2	mmu-miR-93-5p	pdik1l	2
nfat5	mmu-miR-146a-5p	2	mmu-miR-93-5p	pdik1l	2
maml1	mmu-miR-146a-5p	2	mmu-miR-93-5p	pdik1l	2
abhd2	mmu-miR-146a-5p	2	mmu-miR-93-5p	pdik1l	2
sp1	mmu-miR-146a-5p	2	mmu-miR-93-5p	pdik1l	2
tnrc6b	mmu-miR-146a-5p	2	mmu-miR-93-5p	pdik1l	2
crk	mmu-miR-146a-5p	2	mmu-miR-93-5p	pdik1l	2
zfp281	mmu-miR-146a-5p	3	mmu-miR-93-5p	pdik1l	2
ranbp2	mmu-miR-146a-5p	4	mmu-miR-93-5p	pdik1l	2
atxn1l	mmu-miR-146a-5p	2	mmu-miR-93-5p	pdik1l	2
gpr146	mmu-miR-146a-5p	2	mmu-miR-93-5p	pdik1l	2
elf1	mmu-miR-146a-5p	2	mmu-miR-93-5p	pdik1l	2
sbno1	mmu-miR-146a-5p	2	mmu-miR-93-5p	pdik1l	2
cd274	mmu-miR-146a-5p	4	mmu-miR-93-5p	pdik1l	2
hnrnpk	mmu-miR-146a-5p	3	mmu-miR-93-5p	pdik1l	2
cd28	mmu-miR-146a-5p	2	mmu-miR-93-5p	pdik1l	2
rbbp6	mmu-miR-146a-5p	2	mmu-miR-93-5p	pdik1l	2
rbl1	mmu-miR-146a-5p	2	mmu-miR-93-5p	pdik1l	2
creb1	mmu-miR-146a-5p	2	mmu-miR-93-5p	pdik1l	2
zfp266	mmu-miR-146a-5p	2	mmu-miR-93-5p	pdik1l	2
arl8b	mmu-miR-146a-5p	2	mmu-miR-677-5p	antxr2	2
mmd	mmu-miR-146a-5p	2	mmu-miR-677-5p	antxr2	2
bach2	mmu-miR-146a-5p	4	mmu-miR-677-5p	antxr2	2
fam179b	mmu-miR-146a-5p	2	mmu-miR-677-5p	antxr2	2
fam107b	mmu-miR-146a-5p	2	mmu-miR-677-5p	antxr2	2
kmt2e	mmu-miR-146a-5p	2	mmu-miR-677-5p	antxr2	2
atl3	mmu-miR-146a-5p	3	mmu-miR-677-5p	antxr2	2
crk	mmu-miR-146a-5p	2	mmu-miR-677-5p	antxr2	2
ctdspl2	mmu-miR-146a-5p	2	mmu-miR-677-5p	antxr2	2
rere	mmu-miR-146a-5p	2	mmu-miR-677-5p	antxr2	2
ist1	mmu-miR-146a-5p	3	mmu-miR-677-5p	antxr2	2
nrip1	mmu-miR-146a-5p	2	mmu-miR-677-5p	antxr2	2
kctd9	mmu-miR-146a-5p	2	mmu-miR-677-5p	antxr2	2
atxn1l	mmu-miR-146a-5p	2	mmu-miR-677-5p	antxr2	2
creb1	mmu-miR-146a-5p	2	mmu-miR-677-5p	antxr2	2
sbno1	mmu-miR-146a-5p	2	mmu-miR-677-5p	antxr2	2
rbbp6	mmu-miR-146a-5p	2	mmu-miR-677-5p	antxr2	2
gpr146	mmu-miR-146a-5p	2	mmu-miR-378a-5p	gtf2h1	2
atl3	mmu-miR-146a-5p	3	mmu-miR-378a-5p	gtf2h1	2
creb1	mmu-miR-146a-5p	2	mmu-miR-378a-5p	gtf2h1	2
tnrc6b	mmu-miR-146a-5p	2	mmu-miR-378a-5p	gtf2h1	2
atxn1l	mmu-miR-146a-5p	2	mmu-miR-378a-5p	gtf2h1	2
ankrd17	mmu-miR-146a-5p	2	mmu-miR-378a-5p	gtf2h1	2
crk	mmu-miR-146a-5p	2	mmu-miR-378a-5p	gtf2h1	2
sbno1	mmu-miR-146a-5p	2	mmu-miR-378a-5p	gtf2h1	2
nfat5	mmu-miR-146a-5p	2	mmu-miR-378a-5p	gtf2h1	2
ctdspl2	mmu-miR-146a-5p	2	mmu-miR-378a-5p	gtf2h1	2
serinc5	mmu-miR-146a-5p	2	mmu-miR-378a-5p	gtf2h1	2
fam107b	mmu-miR-146a-5p	2	mmu-miR-378a-5p	gtf2h1	2
zfp266	mmu-miR-146a-5p	2	mmu-miR-378a-5p	gtf2h1	2
arl8b	mmu-miR-146a-5p	2	mmu-miR-677-5p	adamts5	2
mmd	mmu-miR-146a-5p	2	mmu-miR-677-5p	adamts5	2
bach2	mmu-miR-146a-5p	4	mmu-miR-677-5p	adamts5	2
fam179b	mmu-miR-146a-5p	2	mmu-miR-677-5p	adamts5	2
fam107b	mmu-miR-146a-5p	2	mmu-miR-677-5p	adamts5	2
kmt2e	mmu-miR-146a-5p	2	mmu-miR-677-5p	adamts5	2
atl3	mmu-miR-146a-5p	3	mmu-miR-677-5p	adamts5	2
crk	mmu-miR-146a-5p	2	mmu-miR-677-5p	adamts5	2
ctdspl2	mmu-miR-146a-5p	2	mmu-miR-677-5p	adamts5	2
rere	mmu-miR-146a-5p	2	mmu-miR-677-5p	adamts5	2
ist1	mmu-miR-146a-5p	3	mmu-miR-677-5p	adamts5	2
nrip1	mmu-miR-146a-5p	2	mmu-miR-677-5p	adamts5	2
kctd9	mmu-miR-146a-5p	2	mmu-miR-677-5p	adamts5	2
atxn1l	mmu-miR-146a-5p	2	mmu-miR-677-5p	adamts5	2
creb1	mmu-miR-146a-5p	2	mmu-miR-677-5p	adamts5	2
sbno1	mmu-miR-146a-5p	2	mmu-miR-677-5p	adamts5	2
rbbp6	mmu-miR-146a-5p	2	mmu-miR-677-5p	adamts5	2
nrip1	mmu-miR-146a-5p	2	mmu-miR-762	gnao1	2
ucp2	mmu-miR-146a-5p	2	mmu-miR-762	gnao1	2
tnrc6b	mmu-miR-146a-5p	2	mmu-miR-762	gnao1	2
ablim1	mmu-miR-146a-5p	2	mmu-miR-762	gnao1	2
kmt2e	mmu-miR-146a-5p	2	mmu-miR-762	gnao1	2
maml1	mmu-miR-146a-5p	2	mmu-miR-762	gnao1	2
sp1	mmu-miR-146a-5p	2	mmu-miR-762	gnao1	2
hnrnpk	mmu-miR-146a-5p	3	mmu-miR-762	gnao1	2
zfp281	mmu-miR-146a-5p	3	mmu-miR-762	gnao1	2
rere	mmu-miR-146a-5p	2	mmu-miR-762	gnao1	2
ctdspl2	mmu-miR-146a-5p	2	mmu-miR-98-5p	arih1	2
apaf1	mmu-miR-146a-5p	2	mmu-miR-98-5p	arih1	2
bach2	mmu-miR-146a-5p	4	mmu-miR-98-5p	arih1	2
patl1	mmu-miR-146a-5p	2	mmu-miR-98-5p	arih1	2
crk	mmu-miR-146a-5p	2	mmu-miR-98-5p	arih1	2
tnrc6a	mmu-miR-146a-5p	4	mmu-miR-98-5p	arih1	2
cd274	mmu-miR-146a-5p	4	mmu-miR-98-5p	arih1	2
btg2	mmu-miR-146a-5p	2	mmu-miR-98-5p	arih1	2
zfp280b	mmu-miR-146a-5p	2	mmu-miR-98-5p	arih1	2
nfat5	mmu-miR-146a-5p	2	mmu-miR-98-5p	arih1	2
ablim1	mmu-miR-146a-5p	2	mmu-miR-98-5p	arih1	2
ucp2	mmu-miR-146a-5p	2	mmu-miR-98-5p	arih1	2
hmgcs1	mmu-miR-146a-5p	2	mmu-miR-98-5p	arih1	2
kmt2e	mmu-miR-146a-5p	2	mmu-miR-98-5p	arih1	2
hif1a	mmu-miR-146a-5p	3	mmu-miR-98-5p	arih1	2
irf4	mmu-miR-146a-5p	2	mmu-miR-98-5p	arih1	2
zfp281	mmu-miR-146a-5p	3	mmu-miR-98-5p	arih1	2
arl8b	mmu-miR-146a-5p	2	mmu-miR-152-3p	rock1	2
cggbp1	mmu-miR-146a-5p	2	mmu-miR-152-3p	rock1	2
atxn1l	mmu-miR-146a-5p	2	mmu-miR-152-3p	rock1	2
fam179b	mmu-miR-146a-5p	2	mmu-miR-152-3p	rock1	2
rere	mmu-miR-146a-5p	2	mmu-miR-152-3p	rock1	2
gpr146	mmu-miR-146a-5p	2	mmu-miR-152-3p	rock1	2
serinc5	mmu-miR-146a-5p	2	mmu-miR-152-3p	rock1	2
tnrc6b	mmu-miR-146a-5p	2	mmu-miR-152-3p	rock1	2
sbno1	mmu-miR-146a-5p	2	mmu-miR-152-3p	rock1	2
mmd	mmu-miR-146a-5p	2	mmu-miR-152-3p	rock1	2
nrip1	mmu-miR-146a-5p	2	mmu-miR-152-3p	rock1	2
zfp281	mmu-miR-146a-5p	3	mmu-miR-152-3p	rock1	2
tnrc6a	mmu-miR-146a-5p	4	mmu-miR-152-3p	rock1	2
nfat5	mmu-miR-146a-5p	2	mmu-miR-152-3p	rock1	2
klhl42	mmu-miR-146a-5p	2	mmu-miR-152-3p	rock1	2
zfp266	mmu-miR-146a-5p	2	mmu-miR-152-3p	rock1	2
tnrc6b	mmu-miR-146a-5p	2	mmu-miR-122-5p	dnajc10	2
zfp281	mmu-miR-146a-5p	3	mmu-miR-122-5p	dnajc10	2
bach2	mmu-miR-146a-5p	4	mmu-miR-122-5p	dnajc10	2
sec23a	mmu-miR-146a-5p	2	mmu-miR-122-5p	dnajc10	2
gpr146	mmu-miR-146a-5p	2	mmu-miR-122-5p	dnajc10	2
rere	mmu-miR-146a-5p	2	mmu-miR-122-5p	dnajc10	2
ablim1	mmu-miR-146a-5p	2	mmu-miR-122-5p	dnajc10	2
ankrd17	mmu-miR-146a-5p	2	mmu-miR-122-5p	dnajc10	2
nrip1	mmu-miR-146a-5p	2	mmu-miR-122-5p	dnajc10	2
arl8b	mmu-miR-146a-5p	2	mmu-miR-122-5p	dnajc10	2
nfat5	mmu-miR-146a-5p	2	mmu-miR-122-5p	dnajc10	2
anks4b	mmu-miR-146a-5p	2	mmu-miR-122-5p	dnajc10	2
zfp266	mmu-miR-146a-5p	2	mmu-miR-122-5p	dnajc10	2
zfp280b	mmu-miR-146a-5p	2	mmu-miR-93-5p	zdhhc21	2
hif1a	mmu-miR-146a-5p	3	mmu-miR-93-5p	zdhhc21	2
atl3	mmu-miR-146a-5p	3	mmu-miR-93-5p	zdhhc21	2
apaf1	mmu-miR-146a-5p	2	mmu-miR-93-5p	zdhhc21	2
nucks1	mmu-miR-146a-5p	3	mmu-miR-93-5p	zdhhc21	2
kmt2e	mmu-miR-146a-5p	2	mmu-miR-93-5p	zdhhc21	2
bach2	mmu-miR-146a-5p	4	mmu-miR-93-5p	zdhhc21	2
tnrc6a	mmu-miR-146a-5p	4	mmu-miR-93-5p	zdhhc21	2
btg2	mmu-miR-146a-5p	2	mmu-miR-93-5p	zdhhc21	2
irf4	mmu-miR-146a-5p	2	mmu-miR-93-5p	zdhhc21	2
hmgcs1	mmu-miR-146a-5p	2	mmu-miR-93-5p	zdhhc21	2
arid4a	mmu-miR-146a-5p	2	mmu-miR-93-5p	zdhhc21	2
ctdspl2	mmu-miR-146a-5p	2	mmu-miR-93-5p	zdhhc21	2
tex2	mmu-miR-146a-5p	2	mmu-miR-93-5p	zdhhc21	2
nfat5	mmu-miR-146a-5p	2	mmu-miR-93-5p	zdhhc21	2
maml1	mmu-miR-146a-5p	2	mmu-miR-93-5p	zdhhc21	2
abhd2	mmu-miR-146a-5p	2	mmu-miR-93-5p	zdhhc21	2
sp1	mmu-miR-146a-5p	2	mmu-miR-93-5p	zdhhc21	2
tnrc6b	mmu-miR-146a-5p	2	mmu-miR-93-5p	zdhhc21	2
crk	mmu-miR-146a-5p	2	mmu-miR-93-5p	zdhhc21	2
zfp281	mmu-miR-146a-5p	3	mmu-miR-93-5p	zdhhc21	2
ranbp2	mmu-miR-146a-5p	4	mmu-miR-93-5p	zdhhc21	2
atxn1l	mmu-miR-146a-5p	2	mmu-miR-93-5p	zdhhc21	2
gpr146	mmu-miR-146a-5p	2	mmu-miR-93-5p	zdhhc21	2
elf1	mmu-miR-146a-5p	2	mmu-miR-93-5p	zdhhc21	2
sbno1	mmu-miR-146a-5p	2	mmu-miR-93-5p	zdhhc21	2
cd274	mmu-miR-146a-5p	4	mmu-miR-93-5p	zdhhc21	2
hnrnpk	mmu-miR-146a-5p	3	mmu-miR-93-5p	zdhhc21	2
cd28	mmu-miR-146a-5p	2	mmu-miR-93-5p	zdhhc21	2
rbbp6	mmu-miR-146a-5p	2	mmu-miR-93-5p	zdhhc21	2
rbl1	mmu-miR-146a-5p	2	mmu-miR-93-5p	zdhhc21	2
creb1	mmu-miR-146a-5p	2	mmu-miR-93-5p	zdhhc21	2
zfp266	mmu-miR-146a-5p	2	mmu-miR-93-5p	zdhhc21	2
abhd2	mmu-miR-146a-5p	2	mmu-miR-322-5p	heatr5a	2
anks4b	mmu-miR-146a-5p	2	mmu-miR-322-5p	heatr5a	2
zfp280b	mmu-miR-146a-5p	2	mmu-miR-322-5p	heatr5a	2
cd274	mmu-miR-146a-5p	4	mmu-miR-322-5p	heatr5a	2
bach2	mmu-miR-146a-5p	4	mmu-miR-322-5p	heatr5a	2
creb1	mmu-miR-146a-5p	2	mmu-miR-322-5p	heatr5a	2
tex2	mmu-miR-146a-5p	2	mmu-miR-322-5p	heatr5a	2
sp1	mmu-miR-146a-5p	2	mmu-miR-322-5p	heatr5a	2
arl8b	mmu-miR-146a-5p	2	mmu-miR-322-5p	heatr5a	2
rbl1	mmu-miR-146a-5p	2	mmu-miR-322-5p	heatr5a	2
ctdspl2	mmu-miR-146a-5p	2	mmu-miR-322-5p	heatr5a	2
cd28	mmu-miR-146a-5p	2	mmu-miR-322-5p	heatr5a	2
rbbp6	mmu-miR-146a-5p	2	mmu-miR-322-5p	heatr5a	2
sbno1	mmu-miR-146a-5p	2	mmu-miR-322-5p	heatr5a	2
nrip1	mmu-miR-146a-5p	2	mmu-miR-322-5p	heatr5a	2
maml1	mmu-miR-146a-5p	2	mmu-miR-322-5p	heatr5a	2
ranbp2	mmu-miR-146a-5p	4	mmu-miR-322-5p	heatr5a	2
nucks1	mmu-miR-146a-5p	3	mmu-miR-322-5p	heatr5a	2
kctd9	mmu-miR-146a-5p	2	mmu-miR-322-5p	heatr5a	2
ablim1	mmu-miR-146a-5p	2	mmu-miR-322-5p	heatr5a	2
fam179b	mmu-miR-146a-5p	2	mmu-miR-322-5p	heatr5a	2
elf1	mmu-miR-146a-5p	2	mmu-miR-322-5p	heatr5a	2
rere	mmu-miR-146a-5p	2	mmu-miR-322-5p	heatr5a	2
ist1	mmu-miR-146a-5p	3	mmu-miR-322-5p	heatr5a	2
tnrc6b	mmu-miR-146a-5p	2	mmu-miR-322-5p	heatr5a	2
gpr146	mmu-miR-146a-5p	2	mmu-miR-322-5p	heatr5a	2
ankrd17	mmu-miR-146a-5p	2	mmu-miR-322-5p	heatr5a	2
serinc5	mmu-miR-146a-5p	2	mmu-miR-322-5p	heatr5a	2
atxn1l	mmu-miR-146a-5p	2	mmu-miR-322-5p	heatr5a	2
apaf1	mmu-miR-146a-5p	2	mmu-miR-882	mical2	3
rere	mmu-miR-146a-5p	2	mmu-miR-882	mical2	3
nfat5	mmu-miR-146a-5p	2	mmu-miR-882	mical2	3
kctd9	mmu-miR-146a-5p	2	mmu-miR-882	mical2	3
fam179b	mmu-miR-146a-5p	2	mmu-miR-882	mical2	3
abhd2	mmu-miR-146a-5p	2	mmu-miR-882	mical2	3
atl3	mmu-miR-146a-5p	3	mmu-miR-882	mical2	3
ablim1	mmu-miR-146a-5p	2	mmu-miR-882	mical2	3
cd28	mmu-miR-146a-5p	2	mmu-miR-882	mical2	3
zfp266	mmu-miR-146a-5p	2	mmu-miR-882	mical2	3
rbbp6	mmu-miR-146a-5p	2	mmu-miR-882	mical2	3
sbno1	mmu-miR-146a-5p	2	mmu-miR-882	mical2	3
ankrd17	mmu-miR-146a-5p	2	mmu-miR-882	mical2	3
atxn1l	mmu-miR-146a-5p	2	mmu-miR-882	mical2	3
serinc5	mmu-miR-146a-5p	2	mmu-miR-882	mical2	3
nfat5	mmu-miR-146a-5p	2	mmu-miR-712-5p	numa1	2
atl3	mmu-miR-146a-5p	3	mmu-miR-712-5p	numa1	2
spg20	mmu-miR-146a-5p	2	mmu-miR-712-5p	numa1	2
hnrnpk	mmu-miR-146a-5p	3	mmu-miR-712-5p	numa1	2
ranbp2	mmu-miR-146a-5p	4	mmu-miR-712-5p	numa1	2
creb1	mmu-miR-146a-5p	2	mmu-miR-712-5p	numa1	2
arl8b	mmu-miR-146a-5p	2	mmu-miR-712-5p	numa1	2
rlf	mmu-miR-146a-5p	2	mmu-miR-712-5p	numa1	2
maml1	mmu-miR-146a-5p	2	mmu-miR-712-5p	numa1	2
ablim1	mmu-miR-146a-5p	2	mmu-miR-712-5p	numa1	2
zfp281	mmu-miR-146a-5p	3	mmu-miR-712-5p	numa1	2
ucp2	mmu-miR-146a-5p	2	mmu-miR-712-5p	numa1	2
tnrc6b	mmu-miR-146a-5p	2	mmu-miR-712-5p	numa1	2
atxn1l	mmu-miR-146a-5p	2	mmu-miR-712-5p	numa1	2
abhd2	mmu-miR-146a-5p	2	mmu-miR-712-5p	numa1	2
zfp280b	mmu-miR-146a-5p	2	mmu-miR-712-5p	numa1	2
tex2	mmu-miR-146a-5p	2	mmu-miR-181a-5p	prdm4	2
creb1	mmu-miR-146a-5p	2	mmu-miR-181a-5p	prdm4	2
tnrc6b	mmu-miR-146a-5p	2	mmu-miR-181a-5p	prdm4	2
gpr146	mmu-miR-146a-5p	2	mmu-miR-181a-5p	prdm4	2
bach2	mmu-miR-146a-5p	4	mmu-miR-181a-5p	prdm4	2
ctdspl2	mmu-miR-146a-5p	2	mmu-miR-181a-5p	prdm4	2
cggbp1	mmu-miR-146a-5p	2	mmu-miR-181a-5p	prdm4	2
hif1a	mmu-miR-146a-5p	3	mmu-miR-181a-5p	prdm4	2
nfat5	mmu-miR-146a-5p	2	mmu-miR-181a-5p	prdm4	2
rere	mmu-miR-146a-5p	2	mmu-miR-181a-5p	prdm4	2
tnrc6a	mmu-miR-146a-5p	4	mmu-miR-181a-5p	prdm4	2
fam107b	mmu-miR-146a-5p	2	mmu-miR-181a-5p	prdm4	2
spg20	mmu-miR-146a-5p	2	mmu-miR-181a-5p	prdm4	2
fam179b	mmu-miR-146a-5p	2	mmu-miR-181a-5p	prdm4	2
crk	mmu-miR-146a-5p	2	mmu-miR-181a-5p	prdm4	2
atl3	mmu-miR-146a-5p	3	mmu-miR-181a-5p	prdm4	2
kmt2e	mmu-miR-146a-5p	2	mmu-miR-181a-5p	prdm4	2
zfp281	mmu-miR-146a-5p	3	mmu-miR-181a-5p	prdm4	2
arid4a	mmu-miR-146a-5p	2	mmu-miR-181a-5p	prdm4	2
sec23a	mmu-miR-146a-5p	2	mmu-miR-181a-5p	prdm4	2
zfp280b	mmu-miR-146a-5p	2	mmu-miR-181a-5p	prdm4	2
sbno1	mmu-miR-146a-5p	2	mmu-miR-181a-5p	prdm4	2
zfp266	mmu-miR-146a-5p	2	mmu-miR-181a-5p	prdm4	2
scd2	mmu-miR-146a-5p	2	mmu-miR-181a-5p	prdm4	2
rlf	mmu-miR-146a-5p	2	mmu-miR-181a-5p	prdm4	2
nucks1	mmu-miR-146a-5p	3	mmu-miR-181a-5p	prdm4	2
elf1	mmu-miR-146a-5p	2	mmu-miR-181a-5p	prdm4	2
apaf1	mmu-miR-146a-5p	2	mmu-miR-882	sipa1l1	2
rere	mmu-miR-146a-5p	2	mmu-miR-882	sipa1l1	2
nfat5	mmu-miR-146a-5p	2	mmu-miR-882	sipa1l1	2
kctd9	mmu-miR-146a-5p	2	mmu-miR-882	sipa1l1	2
fam179b	mmu-miR-146a-5p	2	mmu-miR-882	sipa1l1	2
abhd2	mmu-miR-146a-5p	2	mmu-miR-882	sipa1l1	2
atl3	mmu-miR-146a-5p	3	mmu-miR-882	sipa1l1	2
ablim1	mmu-miR-146a-5p	2	mmu-miR-882	sipa1l1	2
cd28	mmu-miR-146a-5p	2	mmu-miR-882	sipa1l1	2
zfp266	mmu-miR-146a-5p	2	mmu-miR-882	sipa1l1	2
rbbp6	mmu-miR-146a-5p	2	mmu-miR-882	sipa1l1	2
sbno1	mmu-miR-146a-5p	2	mmu-miR-882	sipa1l1	2
ankrd17	mmu-miR-146a-5p	2	mmu-miR-882	sipa1l1	2
atxn1l	mmu-miR-146a-5p	2	mmu-miR-882	sipa1l1	2
serinc5	mmu-miR-146a-5p	2	mmu-miR-882	sipa1l1	2
fam107b	mmu-miR-146a-5p	2	mmu-miR-19b-3p	ubl3	3
cd28	mmu-miR-146a-5p	2	mmu-miR-19b-3p	ubl3	3
ankrd17	mmu-miR-146a-5p	2	mmu-miR-19b-3p	ubl3	3
nrip1	mmu-miR-146a-5p	2	mmu-miR-19b-3p	ubl3	3
creb1	mmu-miR-146a-5p	2	mmu-miR-19b-3p	ubl3	3
tnrc6a	mmu-miR-146a-5p	4	mmu-miR-19b-3p	ubl3	3
irf4	mmu-miR-146a-5p	2	mmu-miR-19b-3p	ubl3	3
sbno1	mmu-miR-146a-5p	2	mmu-miR-19b-3p	ubl3	3
bach2	mmu-miR-146a-5p	4	mmu-miR-19b-3p	ubl3	3
sp1	mmu-miR-146a-5p	2	mmu-miR-19b-3p	ubl3	3
spg20	mmu-miR-146a-5p	2	mmu-miR-19b-3p	ubl3	3
rbbp6	mmu-miR-146a-5p	2	mmu-miR-19b-3p	ubl3	3
patl1	mmu-miR-146a-5p	2	mmu-miR-19b-3p	ubl3	3
atxn1l	mmu-miR-146a-5p	2	mmu-miR-19b-3p	ubl3	3
tnrc6b	mmu-miR-146a-5p	2	mmu-miR-19b-3p	ubl3	3
crk	mmu-miR-146a-5p	2	mmu-miR-19b-3p	ubl3	3
zfp281	mmu-miR-146a-5p	3	mmu-miR-19b-3p	ubl3	3
rlf	mmu-miR-146a-5p	2	mmu-miR-19b-3p	ubl3	3
rab18	mmu-miR-146a-5p	2	mmu-miR-19b-3p	ubl3	3
arl8b	mmu-miR-146a-5p	2	mmu-miR-19b-3p	ubl3	3
klhl42	mmu-miR-146a-5p	2	mmu-miR-19b-3p	ubl3	3
zfp266	mmu-miR-146a-5p	2	mmu-miR-19b-3p	ubl3	3
hif1a	mmu-miR-146a-5p	3	mmu-miR-19b-3p	ubl3	3
fam179b	mmu-miR-146a-5p	2	mmu-miR-19b-3p	ubl3	3
sp1	mmu-miR-146a-5p	2	mmu-miR-128-3p	tmeff1	2
maml1	mmu-miR-146a-5p	2	mmu-miR-128-3p	tmeff1	2
rbbp6	mmu-miR-146a-5p	2	mmu-miR-128-3p	tmeff1	2
ablim1	mmu-miR-146a-5p	2	mmu-miR-128-3p	tmeff1	2
rlf	mmu-miR-146a-5p	2	mmu-miR-128-3p	tmeff1	2
atl3	mmu-miR-146a-5p	3	mmu-miR-128-3p	tmeff1	2
nrip1	mmu-miR-146a-5p	2	mmu-miR-128-3p	tmeff1	2
btg2	mmu-miR-146a-5p	2	mmu-miR-128-3p	tmeff1	2
apaf1	mmu-miR-146a-5p	2	mmu-miR-128-3p	tmeff1	2
zfp280b	mmu-miR-146a-5p	2	mmu-miR-128-3p	tmeff1	2
arl8b	mmu-miR-146a-5p	2	mmu-miR-128-3p	tmeff1	2
fam179b	mmu-miR-146a-5p	2	mmu-miR-128-3p	tmeff1	2
sbno1	mmu-miR-146a-5p	2	mmu-miR-128-3p	tmeff1	2
rere	mmu-miR-146a-5p	2	mmu-miR-128-3p	tmeff1	2
zfp266	mmu-miR-146a-5p	2	mmu-miR-128-3p	tmeff1	2
tnrc6b	mmu-miR-146a-5p	2	mmu-miR-128-3p	tmeff1	2
cd28	mmu-miR-146a-5p	2	mmu-miR-128-3p	tmeff1	2
nfat5	mmu-miR-146a-5p	2	mmu-miR-128-3p	tmeff1	2
creb1	mmu-miR-146a-5p	2	mmu-miR-128-3p	tmeff1	2
arid4a	mmu-miR-146a-5p	2	mmu-miR-128-3p	tmeff1	2
ctdspl2	mmu-miR-146a-5p	2	mmu-miR-128-3p	tmeff1	2
mmd	mmu-miR-146a-5p	2	mmu-miR-128-3p	tmeff1	2
nucks1	mmu-miR-146a-5p	3	mmu-miR-27b-3p	wbp2	2
rbbp6	mmu-miR-146a-5p	2	mmu-miR-27b-3p	wbp2	2
elf1	mmu-miR-146a-5p	2	mmu-miR-27b-3p	wbp2	2
gpr146	mmu-miR-146a-5p	2	mmu-miR-27b-3p	wbp2	2
mmd	mmu-miR-146a-5p	2	mmu-miR-27b-3p	wbp2	2
zfp280b	mmu-miR-146a-5p	2	mmu-miR-27b-3p	wbp2	2
cd28	mmu-miR-146a-5p	2	mmu-miR-27b-3p	wbp2	2
arid4a	mmu-miR-146a-5p	2	mmu-miR-27b-3p	wbp2	2
ranbp2	mmu-miR-146a-5p	4	mmu-miR-27b-3p	wbp2	2
arl8b	mmu-miR-146a-5p	2	mmu-miR-27b-3p	wbp2	2
scd2	mmu-miR-146a-5p	2	mmu-miR-27b-3p	wbp2	2
irf4	mmu-miR-146a-5p	2	mmu-miR-27b-3p	wbp2	2
kmt2e	mmu-miR-146a-5p	2	mmu-miR-27b-3p	wbp2	2
ctdspl2	mmu-miR-146a-5p	2	mmu-miR-27b-3p	wbp2	2
spg20	mmu-miR-146a-5p	2	mmu-miR-27b-3p	wbp2	2
hif1a	mmu-miR-146a-5p	3	mmu-miR-27b-3p	wbp2	2
btg2	mmu-miR-146a-5p	2	mmu-miR-27b-3p	wbp2	2
hmgcs1	mmu-miR-146a-5p	2	mmu-miR-27b-3p	wbp2	2
cggbp1	mmu-miR-146a-5p	2	mmu-miR-27b-3p	wbp2	2
apaf1	mmu-miR-146a-5p	2	mmu-miR-27b-3p	wbp2	2
atl3	mmu-miR-146a-5p	3	mmu-miR-27b-3p	wbp2	2
nfat5	mmu-miR-146a-5p	2	mmu-miR-27b-3p	wbp2	2
fam107b	mmu-miR-146a-5p	2	mmu-miR-27b-3p	wbp2	2
tnrc6a	mmu-miR-146a-5p	4	mmu-miR-27b-3p	wbp2	2
zfp281	mmu-miR-146a-5p	3	mmu-miR-27b-3p	wbp2	2
tnrc6b	mmu-miR-146a-5p	2	mmu-miR-27b-3p	wbp2	2
creb1	mmu-miR-146a-5p	2	mmu-miR-27b-3p	wbp2	2
sp1	mmu-miR-146a-5p	2	mmu-miR-27b-3p	wbp2	2
ankrd17	mmu-miR-146a-5p	2	mmu-miR-27b-3p	wbp2	2
malt1	mmu-miR-146a-5p	2	mmu-miR-27b-3p	wbp2	2
zfp266	mmu-miR-146a-5p	2	mmu-miR-27b-3p	wbp2	2
hnrnpk	mmu-miR-146a-5p	3	mmu-miR-27b-3p	wbp2	2
cd274	mmu-miR-146a-5p	4	mmu-miR-27b-3p	wbp2	2
anks4b	mmu-miR-146a-5p	2	mmu-miR-29b-3p	loxl2	2
ankrd17	mmu-miR-146a-5p	2	mmu-miR-29b-3p	loxl2	2
tnrc6b	mmu-miR-146a-5p	2	mmu-miR-29b-3p	loxl2	2
bach2	mmu-miR-146a-5p	4	mmu-miR-29b-3p	loxl2	2
apaf1	mmu-miR-146a-5p	2	mmu-miR-29b-3p	loxl2	2
nfat5	mmu-miR-146a-5p	2	mmu-miR-29b-3p	loxl2	2
ctdspl2	mmu-miR-146a-5p	2	mmu-miR-29b-3p	loxl2	2
atl3	mmu-miR-146a-5p	3	mmu-miR-29b-3p	loxl2	2
sp1	mmu-miR-146a-5p	2	mmu-miR-29b-3p	loxl2	2
hmgcs1	mmu-miR-146a-5p	2	mmu-miR-29b-3p	loxl2	2
fam214a	mmu-miR-146a-5p	2	mmu-miR-29b-3p	loxl2	2
btg2	mmu-miR-146a-5p	2	mmu-miR-29b-3p	loxl2	2
hif1a	mmu-miR-146a-5p	3	mmu-miR-29b-3p	loxl2	2
klhl42	mmu-miR-146a-5p	2	mmu-miR-29b-3p	loxl2	2
sec23a	mmu-miR-146a-5p	2	mmu-miR-29b-3p	loxl2	2
nucks1	mmu-miR-146a-5p	3	mmu-miR-29b-3p	loxl2	2
gpr146	mmu-miR-146a-5p	2	mmu-miR-29b-3p	loxl2	2
nrip1	mmu-miR-146a-5p	2	mmu-miR-29b-3p	loxl2	2
rere	mmu-miR-146a-5p	2	mmu-miR-29b-3p	loxl2	2
elf1	mmu-miR-146a-5p	2	mmu-miR-29b-3p	loxl2	2
tnrc6a	mmu-miR-146a-5p	4	mmu-miR-29b-3p	loxl2	2
zfp266	mmu-miR-146a-5p	2	mmu-miR-29b-3p	loxl2	2
rlf	mmu-miR-146a-5p	2	mmu-miR-29b-3p	loxl2	2
serinc5	mmu-miR-146a-5p	2	mmu-miR-29b-3p	loxl2	2
atxn1l	mmu-miR-146a-5p	2	mmu-miR-29b-3p	loxl2	2
nrip1	mmu-miR-146a-5p	2	mmu-miR-762	pnn	2
ucp2	mmu-miR-146a-5p	2	mmu-miR-762	pnn	2
tnrc6b	mmu-miR-146a-5p	2	mmu-miR-762	pnn	2
ablim1	mmu-miR-146a-5p	2	mmu-miR-762	pnn	2
kmt2e	mmu-miR-146a-5p	2	mmu-miR-762	pnn	2
maml1	mmu-miR-146a-5p	2	mmu-miR-762	pnn	2
sp1	mmu-miR-146a-5p	2	mmu-miR-762	pnn	2
hnrnpk	mmu-miR-146a-5p	3	mmu-miR-762	pnn	2
zfp281	mmu-miR-146a-5p	3	mmu-miR-762	pnn	2
rere	mmu-miR-146a-5p	2	mmu-miR-762	pnn	2
nrip1	mmu-miR-146a-5p	2	mmu-miR-762	tnrc18	3
ucp2	mmu-miR-146a-5p	2	mmu-miR-762	tnrc18	3
tnrc6b	mmu-miR-146a-5p	2	mmu-miR-762	tnrc18	3
ablim1	mmu-miR-146a-5p	2	mmu-miR-762	tnrc18	3
kmt2e	mmu-miR-146a-5p	2	mmu-miR-762	tnrc18	3
maml1	mmu-miR-146a-5p	2	mmu-miR-762	tnrc18	3
sp1	mmu-miR-146a-5p	2	mmu-miR-762	tnrc18	3
hnrnpk	mmu-miR-146a-5p	3	mmu-miR-762	tnrc18	3
zfp281	mmu-miR-146a-5p	3	mmu-miR-762	tnrc18	3
rere	mmu-miR-146a-5p	2	mmu-miR-762	tnrc18	3
nucks1	mmu-miR-146a-5p	3	mmu-miR-532-3p	rsf1	2
tnrc6b	mmu-miR-146a-5p	2	mmu-miR-532-3p	rsf1	2
ankrd17	mmu-miR-146a-5p	2	mmu-miR-532-3p	rsf1	2
abhd2	mmu-miR-146a-5p	2	mmu-miR-532-3p	rsf1	2
sp1	mmu-miR-146a-5p	2	mmu-miR-532-3p	rsf1	2
zfp266	mmu-miR-146a-5p	2	mmu-miR-532-3p	rsf1	2
atxn1l	mmu-miR-146a-5p	2	mmu-miR-532-3p	rsf1	2
sec23a	mmu-miR-146a-5p	2	mmu-miR-532-3p	rsf1	2
tnrc6a	mmu-miR-146a-5p	4	mmu-miR-532-3p	rsf1	2
sbno1	mmu-miR-146a-5p	2	mmu-miR-532-3p	rsf1	2
btg2	mmu-miR-146a-5p	2	mmu-miR-29c-3p	lgals8	2
rere	mmu-miR-146a-5p	2	mmu-miR-29c-3p	lgals8	2
serinc5	mmu-miR-146a-5p	2	mmu-miR-29c-3p	lgals8	2
ctdspl2	mmu-miR-146a-5p	2	mmu-miR-29c-3p	lgals8	2
bach2	mmu-miR-146a-5p	4	mmu-miR-29c-3p	lgals8	2
ankrd17	mmu-miR-146a-5p	2	mmu-miR-29c-3p	lgals8	2
fam214a	mmu-miR-146a-5p	2	mmu-miR-29c-3p	lgals8	2
tnrc6a	mmu-miR-146a-5p	4	mmu-miR-29c-3p	lgals8	2
hmgcs1	mmu-miR-146a-5p	2	mmu-miR-29c-3p	lgals8	2
hif1a	mmu-miR-146a-5p	3	mmu-miR-29c-3p	lgals8	2
elf1	mmu-miR-146a-5p	2	mmu-miR-29c-3p	lgals8	2
atl3	mmu-miR-146a-5p	3	mmu-miR-29c-3p	lgals8	2
nfat5	mmu-miR-146a-5p	2	mmu-miR-29c-3p	lgals8	2
tnrc6b	mmu-miR-146a-5p	2	mmu-miR-29c-3p	lgals8	2
apaf1	mmu-miR-146a-5p	2	mmu-miR-29c-3p	lgals8	2
gpr146	mmu-miR-146a-5p	2	mmu-miR-29c-3p	lgals8	2
rlf	mmu-miR-146a-5p	2	mmu-miR-29c-3p	lgals8	2
nucks1	mmu-miR-146a-5p	3	mmu-miR-29c-3p	lgals8	2
rab18	mmu-miR-146a-5p	2	mmu-miR-142a-3p	mgat4a	2
ankrd17	mmu-miR-146a-5p	2	mmu-miR-142a-3p	mgat4a	2
ranbp2	mmu-miR-146a-5p	4	mmu-miR-142a-3p	mgat4a	2
creb1	mmu-miR-146a-5p	2	mmu-miR-142a-3p	mgat4a	2
elf1	mmu-miR-146a-5p	2	mmu-miR-142a-3p	mgat4a	2
arl8b	mmu-miR-146a-5p	2	mmu-miR-142a-3p	mgat4a	2
cd28	mmu-miR-146a-5p	2	mmu-miR-142a-3p	mgat4a	2
ist1	mmu-miR-146a-5p	3	mmu-miR-142a-3p	mgat4a	2
crk	mmu-miR-146a-5p	2	mmu-miR-142a-3p	mgat4a	2
fam214a	mmu-miR-146a-5p	2	mmu-miR-142a-3p	mgat4a	2
rere	mmu-miR-146a-5p	2	mmu-miR-142a-3p	mgat4a	2
hnrnpk	mmu-miR-146a-5p	3	mmu-miR-142a-3p	mgat4a	2
mmd	mmu-miR-146a-5p	2	mmu-miR-142a-3p	mgat4a	2
bach2	mmu-miR-146a-5p	4	mmu-miR-142a-3p	mgat4a	2
tnrc6b	mmu-miR-146a-5p	2	mmu-miR-142a-3p	mgat4a	2
nucks1	mmu-miR-146a-5p	3	mmu-miR-142a-3p	mgat4a	2
zfp281	mmu-miR-146a-5p	3	mmu-miR-142a-3p	mgat4a	2
nfat5	mmu-miR-146a-5p	2	mmu-miR-142a-3p	mgat4a	2
irf4	mmu-miR-146a-5p	2	mmu-miR-142a-3p	mgat4a	2
scd2	mmu-miR-146a-5p	2	mmu-miR-142a-3p	mgat4a	2
tnrc6a	mmu-miR-146a-5p	4	mmu-miR-142a-3p	mgat4a	2
zfp266	mmu-miR-146a-5p	2	mmu-miR-142a-3p	mgat4a	2
nrip1	mmu-miR-146a-5p	2	mmu-miR-142a-3p	mgat4a	2
rlf	mmu-miR-146a-5p	2	mmu-miR-142a-3p	mgat4a	2
atxn1l	mmu-miR-146a-5p	2	mmu-miR-142a-3p	mgat4a	2
cd28	mmu-miR-146a-5p	2	mmu-miR-669c-5p	klhl7	2
ankrd17	mmu-miR-146a-5p	2	mmu-miR-669c-5p	klhl7	2
tnrc6a	mmu-miR-146a-5p	4	mmu-miR-669c-5p	klhl7	2
sp1	mmu-miR-146a-5p	2	mmu-miR-669c-5p	klhl7	2
creb1	mmu-miR-146a-5p	2	mmu-miR-669c-5p	klhl7	2
kmt2e	mmu-miR-146a-5p	2	mmu-miR-669c-5p	klhl7	2
abhd2	mmu-miR-146a-5p	2	mmu-miR-322-5p	ccnd3	2
anks4b	mmu-miR-146a-5p	2	mmu-miR-322-5p	ccnd3	2
zfp280b	mmu-miR-146a-5p	2	mmu-miR-322-5p	ccnd3	2
cd274	mmu-miR-146a-5p	4	mmu-miR-322-5p	ccnd3	2
bach2	mmu-miR-146a-5p	4	mmu-miR-322-5p	ccnd3	2
creb1	mmu-miR-146a-5p	2	mmu-miR-322-5p	ccnd3	2
tex2	mmu-miR-146a-5p	2	mmu-miR-322-5p	ccnd3	2
sp1	mmu-miR-146a-5p	2	mmu-miR-322-5p	ccnd3	2
arl8b	mmu-miR-146a-5p	2	mmu-miR-322-5p	ccnd3	2
rbl1	mmu-miR-146a-5p	2	mmu-miR-322-5p	ccnd3	2
ctdspl2	mmu-miR-146a-5p	2	mmu-miR-322-5p	ccnd3	2
cd28	mmu-miR-146a-5p	2	mmu-miR-322-5p	ccnd3	2
rbbp6	mmu-miR-146a-5p	2	mmu-miR-322-5p	ccnd3	2
sbno1	mmu-miR-146a-5p	2	mmu-miR-322-5p	ccnd3	2
nrip1	mmu-miR-146a-5p	2	mmu-miR-322-5p	ccnd3	2
maml1	mmu-miR-146a-5p	2	mmu-miR-322-5p	ccnd3	2
ranbp2	mmu-miR-146a-5p	4	mmu-miR-322-5p	ccnd3	2
nucks1	mmu-miR-146a-5p	3	mmu-miR-322-5p	ccnd3	2
kctd9	mmu-miR-146a-5p	2	mmu-miR-322-5p	ccnd3	2
ablim1	mmu-miR-146a-5p	2	mmu-miR-322-5p	ccnd3	2
fam179b	mmu-miR-146a-5p	2	mmu-miR-322-5p	ccnd3	2
elf1	mmu-miR-146a-5p	2	mmu-miR-322-5p	ccnd3	2
rere	mmu-miR-146a-5p	2	mmu-miR-322-5p	ccnd3	2
ist1	mmu-miR-146a-5p	3	mmu-miR-322-5p	ccnd3	2
tnrc6b	mmu-miR-146a-5p	2	mmu-miR-322-5p	ccnd3	2
gpr146	mmu-miR-146a-5p	2	mmu-miR-322-5p	ccnd3	2
ankrd17	mmu-miR-146a-5p	2	mmu-miR-322-5p	ccnd3	2
serinc5	mmu-miR-146a-5p	2	mmu-miR-322-5p	ccnd3	2
atxn1l	mmu-miR-146a-5p	2	mmu-miR-322-5p	ccnd3	2
cd28	mmu-miR-146a-5p	2	mmu-miR-23b-3p	sgk1	3
apaf1	mmu-miR-146a-5p	2	mmu-miR-23b-3p	sgk1	3
bach2	mmu-miR-146a-5p	4	mmu-miR-23b-3p	sgk1	3
creb1	mmu-miR-146a-5p	2	mmu-miR-23b-3p	sgk1	3
ranbp2	mmu-miR-146a-5p	4	mmu-miR-23b-3p	sgk1	3
ankrd17	mmu-miR-146a-5p	2	mmu-miR-23b-3p	sgk1	3
kmt2e	mmu-miR-146a-5p	2	mmu-miR-23b-3p	sgk1	3
cggbp1	mmu-miR-146a-5p	2	mmu-miR-23b-3p	sgk1	3
elf1	mmu-miR-146a-5p	2	mmu-miR-23b-3p	sgk1	3
rbl1	mmu-miR-146a-5p	2	mmu-miR-23b-3p	sgk1	3
sbno1	mmu-miR-146a-5p	2	mmu-miR-23b-3p	sgk1	3
tnrc6a	mmu-miR-146a-5p	4	mmu-miR-23b-3p	sgk1	3
rab18	mmu-miR-146a-5p	2	mmu-miR-23b-3p	sgk1	3
atl3	mmu-miR-146a-5p	3	mmu-miR-23b-3p	sgk1	3
nfat5	mmu-miR-146a-5p	2	mmu-miR-23b-3p	sgk1	3
fam179b	mmu-miR-146a-5p	2	mmu-miR-23b-3p	sgk1	3
tnrc6b	mmu-miR-146a-5p	2	mmu-miR-23b-3p	sgk1	3
maml1	mmu-miR-146a-5p	2	mmu-miR-23b-3p	sgk1	3
gpr146	mmu-miR-146a-5p	2	mmu-miR-23b-3p	sgk1	3
scd2	mmu-miR-146a-5p	2	mmu-miR-23b-3p	sgk1	3
irf4	mmu-miR-146a-5p	2	mmu-miR-23b-3p	sgk1	3
nfat5	mmu-miR-146a-5p	2	mmu-miR-712-5p	bbx	3
atl3	mmu-miR-146a-5p	3	mmu-miR-712-5p	bbx	3
spg20	mmu-miR-146a-5p	2	mmu-miR-712-5p	bbx	3
hnrnpk	mmu-miR-146a-5p	3	mmu-miR-712-5p	bbx	3
ranbp2	mmu-miR-146a-5p	4	mmu-miR-712-5p	bbx	3
creb1	mmu-miR-146a-5p	2	mmu-miR-712-5p	bbx	3
arl8b	mmu-miR-146a-5p	2	mmu-miR-712-5p	bbx	3
rlf	mmu-miR-146a-5p	2	mmu-miR-712-5p	bbx	3
maml1	mmu-miR-146a-5p	2	mmu-miR-712-5p	bbx	3
ablim1	mmu-miR-146a-5p	2	mmu-miR-712-5p	bbx	3
zfp281	mmu-miR-146a-5p	3	mmu-miR-712-5p	bbx	3
ucp2	mmu-miR-146a-5p	2	mmu-miR-712-5p	bbx	3
tnrc6b	mmu-miR-146a-5p	2	mmu-miR-712-5p	bbx	3
atxn1l	mmu-miR-146a-5p	2	mmu-miR-712-5p	bbx	3
abhd2	mmu-miR-146a-5p	2	mmu-miR-712-5p	bbx	3
zfp280b	mmu-miR-146a-5p	2	mmu-miR-712-5p	bbx	3
crk	mmu-miR-146a-5p	2	mmu-miR-92b-3p	pdzd8	2
btg2	mmu-miR-146a-5p	2	mmu-miR-92b-3p	pdzd8	2
apaf1	mmu-miR-146a-5p	2	mmu-miR-92b-3p	pdzd8	2
sbno1	mmu-miR-146a-5p	2	mmu-miR-92b-3p	pdzd8	2
rlf	mmu-miR-146a-5p	2	mmu-miR-92b-3p	pdzd8	2
hnrnpk	mmu-miR-146a-5p	3	mmu-miR-92b-3p	pdzd8	2
tnrc6a	mmu-miR-146a-5p	4	mmu-miR-92b-3p	pdzd8	2
mmd	mmu-miR-146a-5p	2	mmu-miR-92b-3p	pdzd8	2
irf4	mmu-miR-146a-5p	2	mmu-miR-92b-3p	pdzd8	2
fam214a	mmu-miR-146a-5p	2	mmu-miR-92b-3p	pdzd8	2
cd28	mmu-miR-146a-5p	2	mmu-miR-92b-3p	pdzd8	2
nfat5	mmu-miR-146a-5p	2	mmu-miR-92b-3p	pdzd8	2
tnrc6b	mmu-miR-146a-5p	2	mmu-miR-92b-3p	pdzd8	2
klhl42	mmu-miR-146a-5p	2	mmu-miR-92b-3p	pdzd8	2
serinc5	mmu-miR-146a-5p	2	mmu-miR-92b-3p	pdzd8	2
nucks1	mmu-miR-146a-5p	3	mmu-miR-92b-3p	pdzd8	2
hif1a	mmu-miR-146a-5p	3	mmu-miR-92b-3p	pdzd8	2
gpr146	mmu-miR-146a-5p	2	mmu-miR-497a-5p	mup5	2
anks4b	mmu-miR-146a-5p	2	mmu-miR-497a-5p	mup5	2
ranbp2	mmu-miR-146a-5p	4	mmu-miR-497a-5p	mup5	2
sec23a	mmu-miR-146a-5p	2	mmu-miR-497a-5p	mup5	2
nucks1	mmu-miR-146a-5p	3	mmu-miR-497a-5p	mup5	2
atxn1l	mmu-miR-146a-5p	2	mmu-miR-497a-5p	mup5	2
ankrd17	mmu-miR-146a-5p	2	mmu-miR-497a-5p	mup5	2
mmd	mmu-miR-146a-5p	2	mmu-miR-497a-5p	mup5	2
ist1	mmu-miR-146a-5p	3	mmu-miR-497a-5p	mup5	2
rbbp6	mmu-miR-146a-5p	2	mmu-miR-497a-5p	mup5	2
btg2	mmu-miR-146a-5p	2	mmu-miR-29c-3p	hif3a	2
rere	mmu-miR-146a-5p	2	mmu-miR-29c-3p	hif3a	2
serinc5	mmu-miR-146a-5p	2	mmu-miR-29c-3p	hif3a	2
ctdspl2	mmu-miR-146a-5p	2	mmu-miR-29c-3p	hif3a	2
bach2	mmu-miR-146a-5p	4	mmu-miR-29c-3p	hif3a	2
ankrd17	mmu-miR-146a-5p	2	mmu-miR-29c-3p	hif3a	2
fam214a	mmu-miR-146a-5p	2	mmu-miR-29c-3p	hif3a	2
tnrc6a	mmu-miR-146a-5p	4	mmu-miR-29c-3p	hif3a	2
hmgcs1	mmu-miR-146a-5p	2	mmu-miR-29c-3p	hif3a	2
hif1a	mmu-miR-146a-5p	3	mmu-miR-29c-3p	hif3a	2
elf1	mmu-miR-146a-5p	2	mmu-miR-29c-3p	hif3a	2
atl3	mmu-miR-146a-5p	3	mmu-miR-29c-3p	hif3a	2
nfat5	mmu-miR-146a-5p	2	mmu-miR-29c-3p	hif3a	2
tnrc6b	mmu-miR-146a-5p	2	mmu-miR-29c-3p	hif3a	2
apaf1	mmu-miR-146a-5p	2	mmu-miR-29c-3p	hif3a	2
gpr146	mmu-miR-146a-5p	2	mmu-miR-29c-3p	hif3a	2
rlf	mmu-miR-146a-5p	2	mmu-miR-29c-3p	hif3a	2
nucks1	mmu-miR-146a-5p	3	mmu-miR-29c-3p	hif3a	2
zfp266	mmu-miR-146a-5p	2	mmu-miR-7a-5p	nrep	2
arid4a	mmu-miR-146a-5p	2	mmu-miR-7a-5p	nrep	2
hif1a	mmu-miR-146a-5p	3	mmu-miR-7a-5p	nrep	2
fam179b	mmu-miR-146a-5p	2	mmu-miR-7a-5p	nrep	2
hnrnpk	mmu-miR-146a-5p	3	mmu-miR-7a-5p	nrep	2
cggbp1	mmu-miR-146a-5p	2	mmu-miR-7a-5p	nrep	2
tnrc6a	mmu-miR-146a-5p	4	mmu-miR-7a-5p	nrep	2
sp1	mmu-miR-146a-5p	2	mmu-miR-7a-5p	nrep	2
tnrc6b	mmu-miR-146a-5p	2	mmu-miR-7a-5p	nrep	2
zfp281	mmu-miR-146a-5p	3	mmu-miR-7a-5p	nrep	2
nfat5	mmu-miR-146a-5p	2	mmu-miR-7a-5p	nrep	2
nrip1	mmu-miR-146a-5p	2	mmu-miR-7a-5p	nrep	2
crk	mmu-miR-146a-5p	2	mmu-miR-7a-5p	nrep	2
ist1	mmu-miR-146a-5p	3	mmu-miR-7a-5p	nrep	2
rbl1	mmu-miR-146a-5p	2	mmu-miR-7a-5p	nrep	2
klhl42	mmu-miR-146a-5p	2	mmu-miR-7a-5p	nrep	2
patl1	mmu-miR-146a-5p	2	mmu-miR-7a-5p	nrep	2
ablim1	mmu-miR-146a-5p	2	mmu-miR-7a-5p	nrep	2
nucks1	mmu-miR-146a-5p	3	mmu-miR-7a-5p	nrep	2
ankrd17	mmu-miR-146a-5p	2	mmu-miR-7a-5p	nrep	2
gpr146	mmu-miR-146a-5p	2	mmu-miR-7a-5p	nrep	2
rab18	mmu-miR-146a-5p	2	mmu-miR-7a-5p	nrep	2
abhd2	mmu-miR-146a-5p	2	mmu-miR-7a-5p	nrep	2
zfp280b	mmu-miR-146a-5p	2	mmu-miR-7a-5p	nrep	2
rbbp6	mmu-miR-146a-5p	2	mmu-miR-7a-5p	nrep	2
creb1	mmu-miR-146a-5p	2	mmu-miR-7a-5p	nrep	2
fam107b	mmu-miR-146a-5p	2	mmu-miR-7a-5p	nrep	2
sp1	mmu-miR-146a-5p	2	mmu-miR-335-5p	fads1	2
tnrc6b	mmu-miR-146a-5p	2	mmu-miR-335-5p	fads1	2
hnrnpk	mmu-miR-146a-5p	3	mmu-miR-335-5p	fads1	2
bach2	mmu-miR-146a-5p	4	mmu-miR-335-5p	fads1	2
ctdspl2	mmu-miR-146a-5p	2	mmu-miR-335-5p	fads1	2
fam107b	mmu-miR-146a-5p	2	mmu-miR-335-5p	fads1	2
sbno1	mmu-miR-146a-5p	2	mmu-miR-335-5p	fads1	2
rab18	mmu-miR-146a-5p	2	mmu-miR-335-5p	fads1	2
nucks1	mmu-miR-146a-5p	3	mmu-miR-335-5p	fads1	2
atl3	mmu-miR-146a-5p	3	mmu-miR-335-5p	fads1	2
atxn1l	mmu-miR-146a-5p	2	mmu-miR-335-5p	fads1	2
fam179b	mmu-miR-146a-5p	2	mmu-miR-665-3p	gprc5c	2
atxn1l	mmu-miR-146a-5p	2	mmu-miR-665-3p	gprc5c	2
maml1	mmu-miR-146a-5p	2	mmu-miR-665-3p	gprc5c	2
scd2	mmu-miR-146a-5p	2	mmu-miR-665-3p	gprc5c	2
rlf	mmu-miR-146a-5p	2	mmu-miR-665-3p	gprc5c	2
ucp2	mmu-miR-146a-5p	2	mmu-miR-665-3p	gprc5c	2
ablim1	mmu-miR-146a-5p	2	mmu-miR-665-3p	gprc5c	2
nucks1	mmu-miR-146a-5p	3	mmu-miR-665-3p	gprc5c	2
rbbp6	mmu-miR-146a-5p	2	mmu-miR-665-3p	gprc5c	2
atl3	mmu-miR-146a-5p	3	mmu-miR-665-3p	gprc5c	2
serinc5	mmu-miR-146a-5p	2	mmu-miR-665-3p	gprc5c	2
zfp266	mmu-miR-146a-5p	2	mmu-miR-665-3p	gprc5c	2
rere	mmu-miR-146a-5p	2	mmu-miR-665-3p	gprc5c	2
tnrc6b	mmu-miR-146a-5p	2	mmu-miR-665-3p	gprc5c	2
klhl42	mmu-miR-146a-5p	2	mmu-miR-206-3p	slc39a11	2
kmt2e	mmu-miR-146a-5p	2	mmu-miR-206-3p	slc39a11	2
tnrc6b	mmu-miR-146a-5p	2	mmu-miR-206-3p	slc39a11	2
ranbp2	mmu-miR-146a-5p	4	mmu-miR-206-3p	slc39a11	2
tex2	mmu-miR-146a-5p	2	mmu-miR-206-3p	slc39a11	2
bach2	mmu-miR-146a-5p	4	mmu-miR-206-3p	slc39a11	2
abhd2	mmu-miR-146a-5p	2	mmu-miR-206-3p	slc39a11	2
ist1	mmu-miR-146a-5p	3	mmu-miR-206-3p	slc39a11	2
sp1	mmu-miR-146a-5p	2	mmu-miR-206-3p	slc39a11	2
rbbp6	mmu-miR-146a-5p	2	mmu-miR-206-3p	slc39a11	2
ablim1	mmu-miR-146a-5p	2	mmu-miR-206-3p	slc39a11	2
cggbp1	mmu-miR-146a-5p	2	mmu-miR-206-3p	slc39a11	2
mmd	mmu-miR-146a-5p	2	mmu-miR-206-3p	slc39a11	2
fam107b	mmu-miR-146a-5p	2	mmu-miR-206-3p	slc39a11	2
atxn1l	mmu-miR-146a-5p	2	mmu-miR-206-3p	slc39a11	2
nucks1	mmu-miR-146a-5p	3	mmu-miR-206-3p	slc39a11	2
zfp281	mmu-miR-146a-5p	3	mmu-miR-206-3p	slc39a11	2
nfat5	mmu-miR-146a-5p	2	mmu-miR-206-3p	slc39a11	2
rere	mmu-miR-146a-5p	2	mmu-miR-206-3p	slc39a11	2
elf1	mmu-miR-146a-5p	2	mmu-miR-206-3p	slc39a11	2
zfp266	mmu-miR-146a-5p	2	mmu-miR-206-3p	slc39a11	2
fam214a	mmu-miR-146a-5p	2	mmu-miR-206-3p	slc39a11	2
fam179b	mmu-miR-146a-5p	2	mmu-miR-206-3p	slc39a11	2
sbno1	mmu-miR-146a-5p	2	mmu-miR-206-3p	slc39a11	2
rlf	mmu-miR-146a-5p	2	mmu-miR-206-3p	slc39a11	2
anks4b	mmu-miR-146a-5p	2	mmu-miR-29b-3p	cuedc1	2
ankrd17	mmu-miR-146a-5p	2	mmu-miR-29b-3p	cuedc1	2
tnrc6b	mmu-miR-146a-5p	2	mmu-miR-29b-3p	cuedc1	2
bach2	mmu-miR-146a-5p	4	mmu-miR-29b-3p	cuedc1	2
apaf1	mmu-miR-146a-5p	2	mmu-miR-29b-3p	cuedc1	2
nfat5	mmu-miR-146a-5p	2	mmu-miR-29b-3p	cuedc1	2
ctdspl2	mmu-miR-146a-5p	2	mmu-miR-29b-3p	cuedc1	2
atl3	mmu-miR-146a-5p	3	mmu-miR-29b-3p	cuedc1	2
sp1	mmu-miR-146a-5p	2	mmu-miR-29b-3p	cuedc1	2
hmgcs1	mmu-miR-146a-5p	2	mmu-miR-29b-3p	cuedc1	2
fam214a	mmu-miR-146a-5p	2	mmu-miR-29b-3p	cuedc1	2
btg2	mmu-miR-146a-5p	2	mmu-miR-29b-3p	cuedc1	2
hif1a	mmu-miR-146a-5p	3	mmu-miR-29b-3p	cuedc1	2
klhl42	mmu-miR-146a-5p	2	mmu-miR-29b-3p	cuedc1	2
sec23a	mmu-miR-146a-5p	2	mmu-miR-29b-3p	cuedc1	2
nucks1	mmu-miR-146a-5p	3	mmu-miR-29b-3p	cuedc1	2
gpr146	mmu-miR-146a-5p	2	mmu-miR-29b-3p	cuedc1	2
nrip1	mmu-miR-146a-5p	2	mmu-miR-29b-3p	cuedc1	2
rere	mmu-miR-146a-5p	2	mmu-miR-29b-3p	cuedc1	2
elf1	mmu-miR-146a-5p	2	mmu-miR-29b-3p	cuedc1	2
tnrc6a	mmu-miR-146a-5p	4	mmu-miR-29b-3p	cuedc1	2
zfp266	mmu-miR-146a-5p	2	mmu-miR-29b-3p	cuedc1	2
rlf	mmu-miR-146a-5p	2	mmu-miR-29b-3p	cuedc1	2
serinc5	mmu-miR-146a-5p	2	mmu-miR-29b-3p	cuedc1	2
atxn1l	mmu-miR-146a-5p	2	mmu-miR-29b-3p	cuedc1	2
abhd2	mmu-miR-146a-5p	2	mmu-miR-322-5p	tmem101	2
anks4b	mmu-miR-146a-5p	2	mmu-miR-322-5p	tmem101	2
zfp280b	mmu-miR-146a-5p	2	mmu-miR-322-5p	tmem101	2
cd274	mmu-miR-146a-5p	4	mmu-miR-322-5p	tmem101	2
bach2	mmu-miR-146a-5p	4	mmu-miR-322-5p	tmem101	2
creb1	mmu-miR-146a-5p	2	mmu-miR-322-5p	tmem101	2
tex2	mmu-miR-146a-5p	2	mmu-miR-322-5p	tmem101	2
sp1	mmu-miR-146a-5p	2	mmu-miR-322-5p	tmem101	2
arl8b	mmu-miR-146a-5p	2	mmu-miR-322-5p	tmem101	2
rbl1	mmu-miR-146a-5p	2	mmu-miR-322-5p	tmem101	2
ctdspl2	mmu-miR-146a-5p	2	mmu-miR-322-5p	tmem101	2
cd28	mmu-miR-146a-5p	2	mmu-miR-322-5p	tmem101	2
rbbp6	mmu-miR-146a-5p	2	mmu-miR-322-5p	tmem101	2
sbno1	mmu-miR-146a-5p	2	mmu-miR-322-5p	tmem101	2
nrip1	mmu-miR-146a-5p	2	mmu-miR-322-5p	tmem101	2
maml1	mmu-miR-146a-5p	2	mmu-miR-322-5p	tmem101	2
ranbp2	mmu-miR-146a-5p	4	mmu-miR-322-5p	tmem101	2
nucks1	mmu-miR-146a-5p	3	mmu-miR-322-5p	tmem101	2
kctd9	mmu-miR-146a-5p	2	mmu-miR-322-5p	tmem101	2
ablim1	mmu-miR-146a-5p	2	mmu-miR-322-5p	tmem101	2
fam179b	mmu-miR-146a-5p	2	mmu-miR-322-5p	tmem101	2
elf1	mmu-miR-146a-5p	2	mmu-miR-322-5p	tmem101	2
rere	mmu-miR-146a-5p	2	mmu-miR-322-5p	tmem101	2
ist1	mmu-miR-146a-5p	3	mmu-miR-322-5p	tmem101	2
tnrc6b	mmu-miR-146a-5p	2	mmu-miR-322-5p	tmem101	2
gpr146	mmu-miR-146a-5p	2	mmu-miR-322-5p	tmem101	2
ankrd17	mmu-miR-146a-5p	2	mmu-miR-322-5p	tmem101	2
serinc5	mmu-miR-146a-5p	2	mmu-miR-322-5p	tmem101	2
atxn1l	mmu-miR-146a-5p	2	mmu-miR-322-5p	tmem101	2
zfp266	mmu-miR-146a-5p	2	mmu-miR-7a-5p	gm608	2
arid4a	mmu-miR-146a-5p	2	mmu-miR-7a-5p	gm608	2
hif1a	mmu-miR-146a-5p	3	mmu-miR-7a-5p	gm608	2
fam179b	mmu-miR-146a-5p	2	mmu-miR-7a-5p	gm608	2
hnrnpk	mmu-miR-146a-5p	3	mmu-miR-7a-5p	gm608	2
cggbp1	mmu-miR-146a-5p	2	mmu-miR-7a-5p	gm608	2
tnrc6a	mmu-miR-146a-5p	4	mmu-miR-7a-5p	gm608	2
sp1	mmu-miR-146a-5p	2	mmu-miR-7a-5p	gm608	2
tnrc6b	mmu-miR-146a-5p	2	mmu-miR-7a-5p	gm608	2
zfp281	mmu-miR-146a-5p	3	mmu-miR-7a-5p	gm608	2
nfat5	mmu-miR-146a-5p	2	mmu-miR-7a-5p	gm608	2
nrip1	mmu-miR-146a-5p	2	mmu-miR-7a-5p	gm608	2
crk	mmu-miR-146a-5p	2	mmu-miR-7a-5p	gm608	2
ist1	mmu-miR-146a-5p	3	mmu-miR-7a-5p	gm608	2
rbl1	mmu-miR-146a-5p	2	mmu-miR-7a-5p	gm608	2
klhl42	mmu-miR-146a-5p	2	mmu-miR-7a-5p	gm608	2
patl1	mmu-miR-146a-5p	2	mmu-miR-7a-5p	gm608	2
ablim1	mmu-miR-146a-5p	2	mmu-miR-7a-5p	gm608	2
nucks1	mmu-miR-146a-5p	3	mmu-miR-7a-5p	gm608	2
ankrd17	mmu-miR-146a-5p	2	mmu-miR-7a-5p	gm608	2
gpr146	mmu-miR-146a-5p	2	mmu-miR-7a-5p	gm608	2
rab18	mmu-miR-146a-5p	2	mmu-miR-7a-5p	gm608	2
abhd2	mmu-miR-146a-5p	2	mmu-miR-7a-5p	gm608	2
zfp280b	mmu-miR-146a-5p	2	mmu-miR-7a-5p	gm608	2
rbbp6	mmu-miR-146a-5p	2	mmu-miR-7a-5p	gm608	2
creb1	mmu-miR-146a-5p	2	mmu-miR-7a-5p	gm608	2
fam107b	mmu-miR-146a-5p	2	mmu-miR-7a-5p	gm608	2
hmgcs1	mmu-miR-146a-5p	2	mmu-miR-338-3p	pcx	2
tex2	mmu-miR-146a-5p	2	mmu-miR-338-3p	pcx	2
sbno1	mmu-miR-146a-5p	2	mmu-miR-338-3p	pcx	2
tnrc6b	mmu-miR-146a-5p	2	mmu-miR-338-3p	pcx	2
ctdspl2	mmu-miR-146a-5p	2	mmu-miR-98-5p	itgb2	2
apaf1	mmu-miR-146a-5p	2	mmu-miR-98-5p	itgb2	2
bach2	mmu-miR-146a-5p	4	mmu-miR-98-5p	itgb2	2
patl1	mmu-miR-146a-5p	2	mmu-miR-98-5p	itgb2	2
crk	mmu-miR-146a-5p	2	mmu-miR-98-5p	itgb2	2
tnrc6a	mmu-miR-146a-5p	4	mmu-miR-98-5p	itgb2	2
cd274	mmu-miR-146a-5p	4	mmu-miR-98-5p	itgb2	2
btg2	mmu-miR-146a-5p	2	mmu-miR-98-5p	itgb2	2
zfp280b	mmu-miR-146a-5p	2	mmu-miR-98-5p	itgb2	2
nfat5	mmu-miR-146a-5p	2	mmu-miR-98-5p	itgb2	2
ablim1	mmu-miR-146a-5p	2	mmu-miR-98-5p	itgb2	2
ucp2	mmu-miR-146a-5p	2	mmu-miR-98-5p	itgb2	2
hmgcs1	mmu-miR-146a-5p	2	mmu-miR-98-5p	itgb2	2
kmt2e	mmu-miR-146a-5p	2	mmu-miR-98-5p	itgb2	2
hif1a	mmu-miR-146a-5p	3	mmu-miR-98-5p	itgb2	2
irf4	mmu-miR-146a-5p	2	mmu-miR-98-5p	itgb2	2
zfp281	mmu-miR-146a-5p	3	mmu-miR-98-5p	itgb2	2
cd28	mmu-miR-146a-5p	2	mmu-miR-23b-3p	zfp53	2
apaf1	mmu-miR-146a-5p	2	mmu-miR-23b-3p	zfp53	2
bach2	mmu-miR-146a-5p	4	mmu-miR-23b-3p	zfp53	2
creb1	mmu-miR-146a-5p	2	mmu-miR-23b-3p	zfp53	2
ranbp2	mmu-miR-146a-5p	4	mmu-miR-23b-3p	zfp53	2
ankrd17	mmu-miR-146a-5p	2	mmu-miR-23b-3p	zfp53	2
kmt2e	mmu-miR-146a-5p	2	mmu-miR-23b-3p	zfp53	2
cggbp1	mmu-miR-146a-5p	2	mmu-miR-23b-3p	zfp53	2
elf1	mmu-miR-146a-5p	2	mmu-miR-23b-3p	zfp53	2
rbl1	mmu-miR-146a-5p	2	mmu-miR-23b-3p	zfp53	2
sbno1	mmu-miR-146a-5p	2	mmu-miR-23b-3p	zfp53	2
tnrc6a	mmu-miR-146a-5p	4	mmu-miR-23b-3p	zfp53	2
rab18	mmu-miR-146a-5p	2	mmu-miR-23b-3p	zfp53	2
atl3	mmu-miR-146a-5p	3	mmu-miR-23b-3p	zfp53	2
nfat5	mmu-miR-146a-5p	2	mmu-miR-23b-3p	zfp53	2
fam179b	mmu-miR-146a-5p	2	mmu-miR-23b-3p	zfp53	2
tnrc6b	mmu-miR-146a-5p	2	mmu-miR-23b-3p	zfp53	2
maml1	mmu-miR-146a-5p	2	mmu-miR-23b-3p	zfp53	2
gpr146	mmu-miR-146a-5p	2	mmu-miR-23b-3p	zfp53	2
scd2	mmu-miR-146a-5p	2	mmu-miR-23b-3p	zfp53	2
irf4	mmu-miR-146a-5p	2	mmu-miR-23b-3p	zfp53	2
ranbp2	mmu-miR-146a-5p	4	mmu-miR-133b-3p	ppfia4	3
gpr146	mmu-miR-146a-5p	2	mmu-miR-133b-3p	ppfia4	3
fam107b	mmu-miR-146a-5p	2	mmu-miR-133b-3p	ppfia4	3
sp1	mmu-miR-146a-5p	2	mmu-miR-133b-3p	ppfia4	3
ctdspl2	mmu-miR-146a-5p	2	mmu-miR-133b-3p	ppfia4	3
kmt2e	mmu-miR-146a-5p	2	mmu-miR-133b-3p	ppfia4	3
klhl42	mmu-miR-146a-5p	2	mmu-miR-133b-3p	ppfia4	3
tnrc6b	mmu-miR-146a-5p	2	mmu-miR-133b-3p	ppfia4	3
arid4a	mmu-miR-146a-5p	2	mmu-miR-133b-3p	ppfia4	3
nrip1	mmu-miR-146a-5p	2	mmu-miR-133b-3p	ppfia4	3
creb1	mmu-miR-146a-5p	2	mmu-miR-133b-3p	ppfia4	3
tex2	mmu-miR-146a-5p	2	mmu-miR-133b-3p	ppfia4	3
nfat5	mmu-miR-146a-5p	2	mmu-miR-133b-3p	ppfia4	3
atl3	mmu-miR-146a-5p	3	mmu-miR-133b-3p	ppfia4	3
abhd2	mmu-miR-146a-5p	2	mmu-miR-133b-3p	ppfia4	3
maml1	mmu-miR-146a-5p	2	mmu-miR-133b-3p	ppfia4	3
kctd9	mmu-miR-146a-5p	2	mmu-miR-133b-3p	ppfia4	3
abhd2	mmu-miR-146a-5p	2	mmu-miR-322-5p	fgfr1	2
anks4b	mmu-miR-146a-5p	2	mmu-miR-322-5p	fgfr1	2
zfp280b	mmu-miR-146a-5p	2	mmu-miR-322-5p	fgfr1	2
cd274	mmu-miR-146a-5p	4	mmu-miR-322-5p	fgfr1	2
bach2	mmu-miR-146a-5p	4	mmu-miR-322-5p	fgfr1	2
creb1	mmu-miR-146a-5p	2	mmu-miR-322-5p	fgfr1	2
tex2	mmu-miR-146a-5p	2	mmu-miR-322-5p	fgfr1	2
sp1	mmu-miR-146a-5p	2	mmu-miR-322-5p	fgfr1	2
arl8b	mmu-miR-146a-5p	2	mmu-miR-322-5p	fgfr1	2
rbl1	mmu-miR-146a-5p	2	mmu-miR-322-5p	fgfr1	2
ctdspl2	mmu-miR-146a-5p	2	mmu-miR-322-5p	fgfr1	2
cd28	mmu-miR-146a-5p	2	mmu-miR-322-5p	fgfr1	2
rbbp6	mmu-miR-146a-5p	2	mmu-miR-322-5p	fgfr1	2
sbno1	mmu-miR-146a-5p	2	mmu-miR-322-5p	fgfr1	2
nrip1	mmu-miR-146a-5p	2	mmu-miR-322-5p	fgfr1	2
maml1	mmu-miR-146a-5p	2	mmu-miR-322-5p	fgfr1	2
ranbp2	mmu-miR-146a-5p	4	mmu-miR-322-5p	fgfr1	2
nucks1	mmu-miR-146a-5p	3	mmu-miR-322-5p	fgfr1	2
kctd9	mmu-miR-146a-5p	2	mmu-miR-322-5p	fgfr1	2
ablim1	mmu-miR-146a-5p	2	mmu-miR-322-5p	fgfr1	2
fam179b	mmu-miR-146a-5p	2	mmu-miR-322-5p	fgfr1	2
elf1	mmu-miR-146a-5p	2	mmu-miR-322-5p	fgfr1	2
rere	mmu-miR-146a-5p	2	mmu-miR-322-5p	fgfr1	2
ist1	mmu-miR-146a-5p	3	mmu-miR-322-5p	fgfr1	2
tnrc6b	mmu-miR-146a-5p	2	mmu-miR-322-5p	fgfr1	2
gpr146	mmu-miR-146a-5p	2	mmu-miR-322-5p	fgfr1	2
ankrd17	mmu-miR-146a-5p	2	mmu-miR-322-5p	fgfr1	2
serinc5	mmu-miR-146a-5p	2	mmu-miR-322-5p	fgfr1	2
atxn1l	mmu-miR-146a-5p	2	mmu-miR-322-5p	fgfr1	2
atl3	mmu-miR-146a-5p	3	mmu-miR-501-5p	zfp407	2
fam179b	mmu-miR-146a-5p	2	mmu-miR-501-5p	zfp407	2
ctdspl2	mmu-miR-146a-5p	2	mmu-miR-501-5p	zfp407	2
hif1a	mmu-miR-146a-5p	3	mmu-miR-501-5p	zfp407	2
tnrc6b	mmu-miR-146a-5p	2	mmu-miR-501-5p	zfp407	2
scd2	mmu-miR-146a-5p	2	mmu-miR-501-5p	zfp407	2
abhd2	mmu-miR-146a-5p	2	mmu-miR-501-5p	zfp407	2
sec23a	mmu-miR-146a-5p	2	mmu-miR-501-5p	zfp407	2
nrip1	mmu-miR-146a-5p	2	mmu-miR-501-5p	zfp407	2
ankrd17	mmu-miR-146a-5p	2	mmu-miR-501-5p	zfp407	2
ranbp2	mmu-miR-146a-5p	4	mmu-miR-706	taf3	2
nfat5	mmu-miR-146a-5p	2	mmu-miR-706	taf3	2
ablim1	mmu-miR-146a-5p	2	mmu-miR-706	taf3	2
fam107b	mmu-miR-146a-5p	2	mmu-miR-706	taf3	2
rbbp6	mmu-miR-146a-5p	2	mmu-miR-706	taf3	2
cggbp1	mmu-miR-146a-5p	2	mmu-miR-706	taf3	2
rlf	mmu-miR-146a-5p	2	mmu-miR-706	taf3	2
nucks1	mmu-miR-146a-5p	3	mmu-miR-706	taf3	2
bach2	mmu-miR-146a-5p	4	mmu-miR-706	taf3	2
tnrc6b	mmu-miR-146a-5p	2	mmu-miR-706	taf3	2
sec23a	mmu-miR-146a-5p	2	mmu-miR-706	taf3	2
tnrc6a	mmu-miR-146a-5p	4	mmu-miR-706	taf3	2
btg2	mmu-miR-146a-5p	2	mmu-miR-706	taf3	2
atl3	mmu-miR-146a-5p	3	mmu-miR-706	taf3	2
sp1	mmu-miR-146a-5p	2	mmu-miR-706	taf3	2
fam214a	mmu-miR-146a-5p	2	mmu-miR-706	taf3	2
ctdspl2	mmu-miR-146a-5p	2	mmu-miR-706	taf3	2
anks4b	mmu-miR-146a-5p	2	mmu-miR-706	taf3	2
atxn1l	mmu-miR-146a-5p	2	mmu-miR-706	taf3	2
hnrnpk	mmu-miR-146a-5p	3	mmu-miR-706	taf3	2
bach2	mmu-miR-146a-5p	4	mmu-miR-31-5p	plin3	2
tnrc6b	mmu-miR-146a-5p	2	mmu-miR-31-5p	plin3	2
ankrd17	mmu-miR-146a-5p	2	mmu-miR-31-5p	plin3	2
maml1	mmu-miR-146a-5p	2	mmu-miR-31-5p	plin3	2
irf4	mmu-miR-146a-5p	2	mmu-miR-31-5p	plin3	2
rbl1	mmu-miR-146a-5p	2	mmu-miR-31-5p	plin3	2
atl3	mmu-miR-146a-5p	3	mmu-miR-31-5p	plin3	2
cd274	mmu-miR-146a-5p	4	mmu-miR-31-5p	plin3	2
hif1a	mmu-miR-146a-5p	3	mmu-miR-31-5p	plin3	2
cd28	mmu-miR-146a-5p	2	mmu-miR-31-5p	plin3	2
tnrc6a	mmu-miR-146a-5p	4	mmu-miR-31-5p	plin3	2
sp1	mmu-miR-146a-5p	2	mmu-miR-31-5p	plin3	2
nfat5	mmu-miR-146a-5p	2	mmu-miR-31-5p	plin3	2
scd2	mmu-miR-146a-5p	2	mmu-miR-31-5p	plin3	2
ankrd17	mmu-miR-146a-5p	2	mmu-miR-20a-5p	degs1	2
ctdspl2	mmu-miR-146a-5p	2	mmu-miR-20a-5p	degs1	2
btg2	mmu-miR-146a-5p	2	mmu-miR-20a-5p	degs1	2
tex2	mmu-miR-146a-5p	2	mmu-miR-20a-5p	degs1	2
rbl1	mmu-miR-146a-5p	2	mmu-miR-20a-5p	degs1	2
atxn1l	mmu-miR-146a-5p	2	mmu-miR-20a-5p	degs1	2
sbno1	mmu-miR-146a-5p	2	mmu-miR-20a-5p	degs1	2
kmt2e	mmu-miR-146a-5p	2	mmu-miR-20a-5p	degs1	2
tnrc6b	mmu-miR-146a-5p	2	mmu-miR-20a-5p	degs1	2
cd28	mmu-miR-146a-5p	2	mmu-miR-20a-5p	degs1	2
crk	mmu-miR-146a-5p	2	mmu-miR-20a-5p	degs1	2
zfp281	mmu-miR-146a-5p	3	mmu-miR-20a-5p	degs1	2
creb1	mmu-miR-146a-5p	2	mmu-miR-20a-5p	degs1	2
klhl42	mmu-miR-146a-5p	2	mmu-miR-20a-5p	degs1	2
bach2	mmu-miR-146a-5p	4	mmu-miR-20a-5p	degs1	2
hif1a	mmu-miR-146a-5p	3	mmu-miR-20a-5p	degs1	2
sp1	mmu-miR-146a-5p	2	mmu-miR-20a-5p	degs1	2
serinc5	mmu-miR-146a-5p	2	mmu-miR-20a-5p	degs1	2
zfp266	mmu-miR-146a-5p	2	mmu-miR-20a-5p	degs1	2
abhd2	mmu-miR-146a-5p	2	mmu-miR-20a-5p	degs1	2
ranbp2	mmu-miR-146a-5p	4	mmu-miR-20a-5p	degs1	2
rbbp6	mmu-miR-146a-5p	2	mmu-miR-20a-5p	degs1	2
arid4a	mmu-miR-146a-5p	2	mmu-miR-20a-5p	degs1	2
gpr146	mmu-miR-146a-5p	2	mmu-miR-20a-5p	degs1	2
cd274	mmu-miR-146a-5p	4	mmu-miR-20a-5p	degs1	2
irf4	mmu-miR-146a-5p	2	mmu-miR-20a-5p	degs1	2
maml1	mmu-miR-146a-5p	2	mmu-miR-20a-5p	degs1	2
fam179b	mmu-miR-146a-5p	2	mmu-miR-20a-5p	degs1	2
nucks1	mmu-miR-146a-5p	3	mmu-miR-20a-5p	degs1	2
tnrc6a	mmu-miR-146a-5p	4	mmu-miR-20a-5p	degs1	2
nfat5	mmu-miR-146a-5p	2	mmu-miR-20a-5p	degs1	2
zfp280b	mmu-miR-146a-5p	2	mmu-miR-20a-5p	degs1	2
atl3	mmu-miR-146a-5p	3	mmu-miR-20a-5p	degs1	2
fam107b	mmu-miR-146a-5p	2	mmu-miR-19b-3p	zfp933	2
cd28	mmu-miR-146a-5p	2	mmu-miR-19b-3p	zfp933	2
ankrd17	mmu-miR-146a-5p	2	mmu-miR-19b-3p	zfp933	2
nrip1	mmu-miR-146a-5p	2	mmu-miR-19b-3p	zfp933	2
creb1	mmu-miR-146a-5p	2	mmu-miR-19b-3p	zfp933	2
tnrc6a	mmu-miR-146a-5p	4	mmu-miR-19b-3p	zfp933	2
irf4	mmu-miR-146a-5p	2	mmu-miR-19b-3p	zfp933	2
sbno1	mmu-miR-146a-5p	2	mmu-miR-19b-3p	zfp933	2
bach2	mmu-miR-146a-5p	4	mmu-miR-19b-3p	zfp933	2
sp1	mmu-miR-146a-5p	2	mmu-miR-19b-3p	zfp933	2
spg20	mmu-miR-146a-5p	2	mmu-miR-19b-3p	zfp933	2
rbbp6	mmu-miR-146a-5p	2	mmu-miR-19b-3p	zfp933	2
patl1	mmu-miR-146a-5p	2	mmu-miR-19b-3p	zfp933	2
atxn1l	mmu-miR-146a-5p	2	mmu-miR-19b-3p	zfp933	2
tnrc6b	mmu-miR-146a-5p	2	mmu-miR-19b-3p	zfp933	2
crk	mmu-miR-146a-5p	2	mmu-miR-19b-3p	zfp933	2
zfp281	mmu-miR-146a-5p	3	mmu-miR-19b-3p	zfp933	2
rlf	mmu-miR-146a-5p	2	mmu-miR-19b-3p	zfp933	2
rab18	mmu-miR-146a-5p	2	mmu-miR-19b-3p	zfp933	2
arl8b	mmu-miR-146a-5p	2	mmu-miR-19b-3p	zfp933	2
klhl42	mmu-miR-146a-5p	2	mmu-miR-19b-3p	zfp933	2
zfp266	mmu-miR-146a-5p	2	mmu-miR-19b-3p	zfp933	2
hif1a	mmu-miR-146a-5p	3	mmu-miR-19b-3p	zfp933	2
fam179b	mmu-miR-146a-5p	2	mmu-miR-19b-3p	zfp933	2
tnrc6a	mmu-miR-146a-5p	4	mmu-miR-692	hmgcs2	3
hnrnpk	mmu-miR-146a-5p	3	mmu-miR-692	hmgcs2	3
atxn1l	mmu-miR-146a-5p	2	mmu-miR-692	hmgcs2	3
ranbp2	mmu-miR-146a-5p	4	mmu-miR-692	hmgcs2	3
abhd2	mmu-miR-146a-5p	2	mmu-miR-322-5p	mfn2	3
anks4b	mmu-miR-146a-5p	2	mmu-miR-322-5p	mfn2	3
zfp280b	mmu-miR-146a-5p	2	mmu-miR-322-5p	mfn2	3
cd274	mmu-miR-146a-5p	4	mmu-miR-322-5p	mfn2	3
bach2	mmu-miR-146a-5p	4	mmu-miR-322-5p	mfn2	3
creb1	mmu-miR-146a-5p	2	mmu-miR-322-5p	mfn2	3
tex2	mmu-miR-146a-5p	2	mmu-miR-322-5p	mfn2	3
sp1	mmu-miR-146a-5p	2	mmu-miR-322-5p	mfn2	3
arl8b	mmu-miR-146a-5p	2	mmu-miR-322-5p	mfn2	3
rbl1	mmu-miR-146a-5p	2	mmu-miR-322-5p	mfn2	3
ctdspl2	mmu-miR-146a-5p	2	mmu-miR-322-5p	mfn2	3
cd28	mmu-miR-146a-5p	2	mmu-miR-322-5p	mfn2	3
rbbp6	mmu-miR-146a-5p	2	mmu-miR-322-5p	mfn2	3
sbno1	mmu-miR-146a-5p	2	mmu-miR-322-5p	mfn2	3
nrip1	mmu-miR-146a-5p	2	mmu-miR-322-5p	mfn2	3
maml1	mmu-miR-146a-5p	2	mmu-miR-322-5p	mfn2	3
ranbp2	mmu-miR-146a-5p	4	mmu-miR-322-5p	mfn2	3
nucks1	mmu-miR-146a-5p	3	mmu-miR-322-5p	mfn2	3
kctd9	mmu-miR-146a-5p	2	mmu-miR-322-5p	mfn2	3
ablim1	mmu-miR-146a-5p	2	mmu-miR-322-5p	mfn2	3
fam179b	mmu-miR-146a-5p	2	mmu-miR-322-5p	mfn2	3
elf1	mmu-miR-146a-5p	2	mmu-miR-322-5p	mfn2	3
rere	mmu-miR-146a-5p	2	mmu-miR-322-5p	mfn2	3
ist1	mmu-miR-146a-5p	3	mmu-miR-322-5p	mfn2	3
tnrc6b	mmu-miR-146a-5p	2	mmu-miR-322-5p	mfn2	3
gpr146	mmu-miR-146a-5p	2	mmu-miR-322-5p	mfn2	3
ankrd17	mmu-miR-146a-5p	2	mmu-miR-322-5p	mfn2	3
serinc5	mmu-miR-146a-5p	2	mmu-miR-322-5p	mfn2	3
atxn1l	mmu-miR-146a-5p	2	mmu-miR-322-5p	mfn2	3
anks4b	mmu-miR-146a-5p	2	mmu-miR-29b-3p	lrfn4	2
ankrd17	mmu-miR-146a-5p	2	mmu-miR-29b-3p	lrfn4	2
tnrc6b	mmu-miR-146a-5p	2	mmu-miR-29b-3p	lrfn4	2
bach2	mmu-miR-146a-5p	4	mmu-miR-29b-3p	lrfn4	2
apaf1	mmu-miR-146a-5p	2	mmu-miR-29b-3p	lrfn4	2
nfat5	mmu-miR-146a-5p	2	mmu-miR-29b-3p	lrfn4	2
ctdspl2	mmu-miR-146a-5p	2	mmu-miR-29b-3p	lrfn4	2
atl3	mmu-miR-146a-5p	3	mmu-miR-29b-3p	lrfn4	2
sp1	mmu-miR-146a-5p	2	mmu-miR-29b-3p	lrfn4	2
hmgcs1	mmu-miR-146a-5p	2	mmu-miR-29b-3p	lrfn4	2
[truncated: 63,536 more rows]
